# Supplementary material for: 1′-Benzyl-4,4′′-bis­(4-chloro­phen­yl)-3-(2,6-dichloro­phen­yl)-1′′-methyl-4,5-dihydro­isoxazole-5-spiro-3′-piperidine-5′-spiro-3′′-pyrrolidine-2′′-spiro-3′′′-indoline-2′′′,4′-dione
Source: Acta Crystallogr Sect E Struct Rep Online. 2009 Dec 16;66(Pt 1):o139. doi: 10.1107/S1600536809053276 (PMC2980235; doi:10.1107/S1600536809053276)
Supplement: Supplementary file 2 [file e-66-0o139-Isup2.hkl]

# 
# h,k,l, Fc-squared, Fo-squared, sigma(Fo-squared) and status flag 
# 
data_I
_shelx_title ' sa in Pca2(1)' 
_shelx_refln_list_code          4 
_shelx_F_calc_maximum      376.38 
_exptl_crystal_F_000      3296.00 
_reflns_d_resolution_high  0.8074 
 
loop_ 
 _symmetry_equiv_pos_as_xyz 
 'x, y, z' 
 '-x, -y, z+1/2' 
 'x+1/2, -y, z' 
 '-x+1/2, y, z+1/2' 
 
_cell_length_a    25.5884 
_cell_length_b     8.8028 
_cell_length_c    33.1955 
_cell_angle_alpha  90.000 
_cell_angle_beta   90.000 
_cell_angle_gamma  90.000 
 
_shelx_F_squared_multiplier     1.000 
 
loop_ 
 _refln_index_h 
 _refln_index_k 
 _refln_index_l 
 _refln_F_squared_calc 
 _refln_F_squared_meas 
 _refln_F_squared_sigma 
 _refln_observed_status 
   0   0 -40      254.47      381.60     70.85 o 
   2   0 -40      264.86      246.03     37.94 o 
   4   0 -40      186.40      153.14     31.24 o 
   6   0 -40     1161.92      838.80     71.13 o 
   0   1 -40       41.11       17.57     70.85 o 
   1   1 -40      304.10      256.08     58.30 o 
   2   1 -40      873.32     1043.55     86.75 o 
   3   1 -40      334.25      315.77     70.02 o 
   4   1 -40      127.29      113.69     25.12 o 
   5   1 -40       68.18       82.57     24.55 o 
   6   1 -40        6.38        2.51     13.11 o 
   1   2 -40      178.16       81.17     66.95 o 
   2   2 -40      212.62      198.33     37.38 o 
   3   2 -40      511.64      452.18     79.78 o 
   2   0 -39     3458.59     3797.51    164.80 o 
   4   0 -39      907.01      962.66     87.59 o 
   6   0 -39     1395.23     1328.08    105.16 o 
   8   0 -39     1805.23     1738.70    122.18 o 
   1   1 -39        1.25        6.92      9.75 o 
   2   1 -39      779.31      800.85     49.73 o 
   3   1 -39      933.28      822.18    135.86 o 
   4   1 -39       26.22       17.54     21.30 o 
   5   1 -39     1582.67     1388.92    137.10 o 
   6   1 -39       66.65       47.37     43.51 o 
   7   1 -39       75.19       80.42     18.23 o 
   8   1 -39       87.67       75.33     23.52 o 
   9   1 -39      201.26      154.69     21.40 o 
   1   2 -39       55.48       24.30     32.96 o 
   2   2 -39      439.85      517.34     42.15 o 
   3   2 -39      159.26      162.17     16.90 o 
   4   2 -39       63.60       75.65     24.20 o 
   5   2 -39       33.46       38.33     63.18 o 
   6   2 -39      505.48      520.78     58.87 o 
   7   2 -39       54.15       25.11     91.50 o 
   1   3 -39       16.43        7.24      8.12 o 
   2   3 -39      567.37      533.07     80.90 o 
   3   3 -39       85.05       19.53     73.09 o 
   4   3 -39      150.90      113.53     25.38 o 
   0   0 -38     2026.92     2606.24    237.39 o 
   2   0 -38     1051.35     1214.47     91.61 o 
   4   0 -38      238.08      259.70    172.11 o 
   6   0 -38     1935.85     2715.31    248.82 o 
   8   0 -38      270.25      166.25     42.96 o 
  10   0 -38      796.16      958.75     88.43 o 
   0   1 -38      156.55      207.71     23.78 o 
   1   1 -38       27.78       38.42     28.64 o 
   2   1 -38      173.51      146.70     20.08 o 
   3   1 -38      681.34      566.55     46.89 o 
   4   1 -38       42.89       29.14     34.70 o 
   5   1 -38       94.97       77.64     18.04 o 
   6   1 -38       20.41       15.72     19.02 o 
   7   1 -38      574.07      616.76     56.00 o 
   8   1 -38       27.66       23.94     51.54 o 
   9   1 -38      274.75      293.47     48.30 o 
  10   1 -38      454.48      500.34     60.36 o 
  11   1 -38      354.33      338.20     47.57 o 
   0   2 -38      221.97      246.01     24.09 o 
   1   2 -38      248.72      284.27     20.28 o 
   2   2 -38      663.76      668.11     49.74 o 
   3   2 -38      894.58      785.73     56.31 o 
   4   2 -38       20.08       17.30     13.30 o 
   5   2 -38     1189.52      954.11    117.49 o 
   6   2 -38       20.04       21.88     22.86 o 
   7   2 -38      219.47      210.94     20.36 o 
   8   2 -38       27.86       29.61     42.57 o 
   9   2 -38      169.22      143.03     22.99 o 
  10   2 -38      202.16      224.56     39.33 o 
   0   3 -38      963.56     1011.42     61.55 o 
   1   3 -38      188.01      147.44     18.27 o 
   2   3 -38      132.51      112.90     22.20 o 
   3   3 -38      192.71      178.43     18.65 o 
   4   3 -38      309.86      305.77     33.26 o 
   5   3 -38      139.66      130.57     22.33 o 
   6   3 -38     1240.45     1270.94     54.92 o 
   7   3 -38      265.00      221.19     27.67 o 
   0   4 -38       60.85       80.21     15.80 o 
   1   4 -38      189.76      169.70     16.15 o 
   2   4 -38      115.77      107.76     19.02 o 
   2   0 -37       81.20      128.02     35.05 o 
   4   0 -37      253.80      262.48     34.77 o 
   6   0 -37      895.55     1077.59     93.73 o 
   8   0 -37      607.40      686.50    110.19 o 
  10   0 -37       38.80       17.57     47.14 o 
  12   0 -37       50.04       82.29     28.17 o 
   1   1 -37     1128.02     1093.13     51.63 o 
   2   1 -37     2371.69     2548.16    111.17 o 
   3   1 -37       33.80       27.63     18.08 o 
   4   1 -37      842.72      824.85     57.05 o 
   5   1 -37      448.39      450.59     38.97 o 
   6   1 -37        9.06        5.18     10.58 o 
   7   1 -37       44.23       32.31     32.55 o 
   8   1 -37     1868.00     1738.77     96.89 o 
   9   1 -37      104.42      101.28     23.69 o 
  10   1 -37      767.84      851.53     53.98 o 
  11   1 -37      998.50      937.71     73.92 o 
  12   1 -37      769.09      911.84     57.60 o 
  13   1 -37      158.00      149.52     32.36 o 
   1   2 -37      233.41      247.80     22.12 o 
   2   2 -37      846.56      922.97     59.14 o 
   3   2 -37      878.27      846.16     55.29 o 
   4   2 -37      188.24      170.15     21.59 o 
   5   2 -37     1067.09      957.58     65.49 o 
   6   2 -37      711.09      772.11     50.36 o 
   7   2 -37       15.74       13.50     11.30 o 
   8   2 -37       92.07      105.84     16.04 o 
   9   2 -37      197.63      148.80     17.97 o 
  10   2 -37      986.85     1184.52     85.78 o 
  11   2 -37       28.03       16.70     26.69 o 
  12   2 -37      310.01      334.18     64.16 o 
   1   3 -37      245.30      238.00     21.68 o 
   2   3 -37      225.08      225.68     17.91 o 
   3   3 -37       54.23       33.83     31.95 o 
   4   3 -37      905.68     1001.22     57.23 o 
   5   3 -37      644.29      636.93     44.52 o 
   6   3 -37       78.14       62.13     25.12 o 
   7   3 -37      161.11      167.27     19.05 o 
   8   3 -37     1334.88     1473.72     90.15 o 
   9   3 -37      229.83      219.53     21.88 o 
  10   3 -37      263.03      269.52     41.70 o 
   1   4 -37     1452.97     1074.92    131.74 o 
   2   4 -37      501.21      476.76     37.28 o 
   3   4 -37       61.29       24.91     32.07 o 
   4   4 -37      339.57      309.46     33.63 o 
   5   4 -37       12.67       12.73     13.13 o 
   6   4 -37      233.68      223.07     23.62 o 
   7   4 -37       99.23       57.46     61.93 o 
   0   0 -36     6342.35     7682.02    238.50 o 
   2   0 -36     1506.16     1614.28    122.08 o 
   4   0 -36      139.81      139.84     34.93 o 
   6   0 -36      236.64      398.34     85.36 o 
   8   0 -36     1212.10     1756.27    202.80 o 
  10   0 -36      543.26      429.03     88.15 o 
  12   0 -36     1490.48     1743.16    132.78 o 
  14   0 -36     2442.90     2381.68    154.54 o 
   0   1 -36       20.36       42.33     28.33 o 
   1   1 -36     1138.90     1184.48     77.38 o 
   2   1 -36      968.90     1027.54     69.23 o 
   3   1 -36        2.06       27.25     14.56 o 
   4   1 -36      385.07      402.16     35.02 o 
   5   1 -36      456.93      455.26     38.03 o 
   6   1 -36      361.90      538.45     41.76 o 
   7   1 -36       81.98       70.32     50.58 o 
   8   1 -36     1183.90     1271.21     75.55 o 
   9   1 -36      356.66      353.20     32.39 o 
  10   1 -36      254.99      253.76     27.17 o 
  11   1 -36     1266.87     1112.56     73.05 o 
  12   1 -36      412.93      470.14     46.88 o 
  13   1 -36      616.53      566.63     63.49 o 
  14   1 -36      397.47      353.71     68.06 o 
   0   2 -36      282.78      314.58     34.12 o 
   1   2 -36      489.64      553.37     40.79 o 
   2   2 -36      258.53      267.75     22.80 o 
   3   2 -36       39.51       38.06     24.49 o 
   4   2 -36      288.59      409.79     35.92 o 
   5   2 -36       69.47       53.16     35.78 o 
   6   2 -36       16.69       28.44     18.71 o 
   7   2 -36      297.92      317.93     24.58 o 
   8   2 -36      240.41      261.48     23.17 o 
   9   2 -36      398.72      458.24     42.95 o 
  10   2 -36      585.12      670.40     50.10 o 
  11   2 -36      320.66      425.58     40.66 o 
  12   2 -36     1194.37     1158.54    176.06 o 
  13   2 -36      495.80      492.38     58.58 o 
   0   3 -36     1667.21     1872.93    130.60 o 
   1   3 -36      477.58      581.98     45.81 o 
   2   3 -36      158.06      182.44     28.24 o 
   3   3 -36      764.93      808.23     61.90 o 
   4   3 -36      293.74      381.45     35.77 o 
   5   3 -36      153.35      126.70     23.47 o 
   6   3 -36      244.43      218.55     20.30 o 
   7   3 -36      257.25      228.06     22.06 o 
   8   3 -36      245.55      219.76     20.73 o 
   9   3 -36      103.49       93.70     22.19 o 
  10   3 -36       27.39       15.59     28.17 o 
  11   3 -36     1623.85     1513.08     84.34 o 
  12   3 -36      139.75      156.73     25.11 o 
   0   4 -36      910.56     1111.72     84.51 o 
   1   4 -36       19.75       17.14     10.28 o 
   2   4 -36       32.04       69.05     25.40 o 
   3   4 -36      138.24       89.86     19.42 o 
   4   4 -36      273.70      286.93     26.59 o 
   5   4 -36       23.85       40.77     27.60 o 
   6   4 -36      522.24      523.98     39.75 o 
   7   4 -36      276.46      238.56     20.14 o 
   8   4 -36      464.03      413.63     37.33 o 
   9   4 -36      123.64       94.87     17.75 o 
   0   5 -36     1851.27     1899.96     90.12 o 
   1   5 -36      675.91      581.49     43.87 o 
   2   5 -36       66.36       45.53     13.43 o 
   3   5 -36      207.14      166.64     15.36 o 
   4   5 -36       50.09       73.58     15.26 o 
   2   0 -35     3781.95     4310.78    277.77 o 
   4   0 -35     1169.03     1223.15    113.78 o 
   6   0 -35      720.95      862.24     88.56 o 
   8   0 -35     2207.12     2109.04    448.83 o 
  10   0 -35      208.09      234.82     38.93 o 
  12   0 -35     1023.55     1066.71     88.99 o 
  14   0 -35      905.28      982.46     90.10 o 
   1   1 -35     1284.74     1260.42     83.08 o 
   2   1 -35       39.65       35.04     17.39 o 
   3   1 -35      537.95      512.74     43.10 o 
   4   1 -35      223.20      370.46     25.69 o 
   5   1 -35      254.13      229.56     23.02 o 
   6   1 -35      359.57      382.62     33.79 o 
   7   1 -35      378.83      388.76     25.73 o 
   8   1 -35     3142.91     3381.14    176.33 o 
   9   1 -35     2618.35     2454.05    155.56 o 
  10   1 -35       91.72       58.77     41.97 o 
  11   1 -35      268.30      258.18     22.81 o 
  12   1 -35      198.10      174.61     26.61 o 
  13   1 -35      933.27      978.86     71.40 o 
  14   1 -35      143.02      126.57     19.36 o 
  15   1 -35      321.00      295.13     65.83 o 
   1   2 -35      976.39      947.55     61.51 o 
   2   2 -35       60.46       63.57     30.97 o 
   3   2 -35      474.99      465.67     39.47 o 
   4   2 -35      817.79      888.13     63.18 o 
   5   2 -35       13.46       15.01     11.49 o 
   6   2 -35     1334.20     1460.37     77.56 o 
   7   2 -35      717.19      688.87     51.39 o 
   8   2 -35      180.03      189.97     24.14 o 
   9   2 -35      198.10      201.57     34.45 o 
  10   2 -35       12.97       20.85     16.63 o 
  11   2 -35        8.07       12.48      9.75 o 
  12   2 -35      163.90      159.33     18.48 o 
  13   2 -35      240.46      171.67     20.55 o 
  14   2 -35     1559.39     1802.52    326.23 o 
  15   2 -35      127.85      177.41     38.50 o 
   1   3 -35      274.64      251.53     26.62 o 
   2   3 -35       41.01       75.18     34.72 o 
   3   3 -35      656.56      669.37     50.33 o 
   4   3 -35      701.08      784.18     58.38 o 
   5   3 -35     1015.68     1107.60     68.77 o 
   6   3 -35       23.73       39.94     16.59 o 
   7   3 -35      622.13      545.84     44.14 o 
   8   3 -35      709.65      648.66     44.74 o 
   9   3 -35      207.21      228.72     22.07 o 
  10   3 -35      117.75      118.43     24.25 o 
  11   3 -35      161.97      152.41     21.11 o 
  12   3 -35     1927.33     1971.22     77.99 o 
  13   3 -35      223.80      223.27     23.01 o 
   1   4 -35     1182.41     1307.46    100.83 o 
   2   4 -35      793.23      864.41     63.29 o 
   3   4 -35     2049.78     1885.59     81.30 o 
   4   4 -35     1350.58     1467.94     66.59 o 
   5   4 -35      289.27      304.51     22.18 o 
   6   4 -35       89.03       77.76     50.11 o 
   7   4 -35      953.21      939.89     43.98 o 
   8   4 -35      108.17       92.95     17.20 o 
   9   4 -35       53.30       66.19     21.58 o 
  10   4 -35      561.61      520.65     49.68 o 
  11   4 -35      181.21      157.41     18.28 o 
   1   5 -35      317.15      290.52     33.64 o 
   2   5 -35        4.33        1.36      8.70 o 
   3   5 -35      774.50      644.49     49.17 o 
   4   5 -35      666.59      760.78     49.04 o 
   5   5 -35       81.85       52.27     15.01 o 
   6   5 -35       63.10       64.63     11.16 o 
   7   5 -35      774.82      774.37    110.46 o 
   0   0 -34    12711.63    15536.57    339.59 o 
   2   0 -34      758.18      880.54     72.83 o 
   4   0 -34     1113.58     1238.71    110.83 o 
   6   0 -34      227.89      227.73     42.24 o 
   8   0 -34     1748.51     2002.26    150.49 o 
  10   0 -34      519.09      593.43     73.73 o 
  12   0 -34      876.65     1090.69    103.80 o 
  14   0 -34     3772.23     3509.48    296.52 o 
  16   0 -34     3534.24     2387.82    156.49 o 
   0   1 -34     1958.11     2140.54     86.21 o 
   1   1 -34     1385.30     1561.95     53.20 o 
   2   1 -34        9.62       49.16     21.54 o 
   3   1 -34      569.56      607.23     48.08 o 
   4   1 -34      112.00      108.30     49.62 o 
   5   1 -34      730.01      724.45     50.30 o 
   6   1 -34      396.80      523.61     45.24 o 
   7   1 -34      551.87      562.77     43.22 o 
   8   1 -34      226.68      254.51     29.74 o 
   9   1 -34      651.66      652.05     47.14 o 
  10   1 -34       58.16       83.43     46.88 o 
  11   1 -34      204.39      209.11     23.07 o 
  12   1 -34      221.15      239.34     24.25 o 
  13   1 -34      654.15      601.02     50.69 o 
  14   1 -34        2.57       13.67     27.34 o 
  15   1 -34      212.20      183.47     23.99 o 
  16   1 -34      529.12      569.03    117.02 o 
   0   2 -34      660.11      757.34     72.62 o 
   1   2 -34      621.60      610.66     38.04 o 
   2   2 -34     1762.20     1874.37     55.04 o 
   3   2 -34      527.52      562.79     38.34 o 
   4   2 -34      379.25      441.16     35.81 o 
   5   2 -34       78.92      100.13     35.41 o 
   6   2 -34      148.57      143.24     49.66 o 
   7   2 -34      875.08      905.05     49.88 o 
   8   2 -34      439.78      436.75     34.42 o 
   9   2 -34      451.08      379.03     39.00 o 
  10   2 -34      484.16      487.20     43.53 o 
  11   2 -34      857.15      683.03     57.57 o 
  12   2 -34      460.18      531.30     46.23 o 
  13   2 -34      225.56      184.97     22.21 o 
  14   2 -34      796.98      716.68     47.99 o 
  15   2 -34      575.82      496.33     49.58 o 
  16   2 -34      295.91      256.18     62.21 o 
   0   3 -34      433.85      442.73     57.64 o 
   1   3 -34      192.60      168.31     29.30 o 
   2   3 -34       19.81       34.18     16.00 o 
   3   3 -34       69.62      110.05     37.26 o 
   4   3 -34      172.84      202.69     28.49 o 
   5   3 -34       73.84      130.77     61.05 o 
   6   3 -34       24.35       30.53     14.07 o 
   7   3 -34       15.33       12.55     11.64 o 
   8   3 -34      266.45      300.23     25.71 o 
   9   3 -34      870.83      810.38     56.66 o 
  10   3 -34     1812.32     1921.07     93.10 o 
  11   3 -34      786.17      852.24     61.83 o 
  12   3 -34       61.88       42.87     48.51 o 
  13   3 -34      128.17      149.51     17.34 o 
  14   3 -34      329.20      250.00     30.72 o 
  15   3 -34      242.43      226.91     26.82 o 
   0   4 -34     1373.68     1416.54    119.71 o 
   1   4 -34       72.86       61.55     32.06 o 
   2   4 -34      578.48      500.85     37.61 o 
   3   4 -34     1127.11     1267.79     89.36 o 
   4   4 -34      764.08      912.46     62.81 o 
   5   4 -34      589.14      465.62     63.16 o 
   6   4 -34       40.42       41.36     23.03 o 
   7   4 -34     1589.87     1621.66     80.53 o 
   8   4 -34      201.50      234.33     19.96 o 
   9   4 -34      180.26      183.03     20.37 o 
  10   4 -34       68.46       36.63     33.41 o 
  11   4 -34      104.50       78.95     24.70 o 
  12   4 -34      302.12      312.98     38.61 o 
  13   4 -34     1110.44     1251.37     66.95 o 
   0   5 -34      264.72      307.91     34.22 o 
   1   5 -34      406.48      368.57     38.42 o 
   2   5 -34      847.05      769.24     55.39 o 
   3   5 -34      176.94      177.39     23.30 o 
   4   5 -34      243.13      219.61     22.20 o 
   5   5 -34       67.70       69.96     24.39 o 
   6   5 -34      327.76      251.36     22.72 o 
   7   5 -34      429.05      462.31     36.70 o 
   8   5 -34      225.93      288.13     30.88 o 
   9   5 -34      325.47      400.94     52.03 o 
  10   5 -34      280.01      280.35     60.25 o 
   1   6 -34      116.64      120.00     18.71 o 
   2   6 -34      501.36      453.57     78.39 o 
   3   6 -34      100.16       92.89     22.32 o 
   2   0 -33     6202.13     6760.42    142.76 o 
   4   0 -33     8516.21     9845.39    278.61 o 
   6   0 -33      669.08      644.76     53.82 o 
   8   0 -33     2508.75     2669.29    113.58 o 
  10   0 -33      975.09      940.53     77.74 o 
  12   0 -33      911.24     1166.36    158.30 o 
  14   0 -33      913.39      785.07    123.85 o 
  16   0 -33      230.49      171.72     23.78 o 
   1   1 -33      709.71      841.66     78.04 o 
   2   1 -33      207.96      201.38     28.52 o 
   3   1 -33       52.02       86.44     31.73 o 
   4   1 -33      202.90      270.44     28.59 o 
   5   1 -33      359.60      406.91     36.69 o 
   6   1 -33      507.79      564.87     39.17 o 
   7   1 -33      252.93      301.58     27.27 o 
   8   1 -33      121.43      192.34     32.95 o 
   9   1 -33      562.80      634.57     54.97 o 
  10   1 -33      222.95      239.24     30.95 o 
  11   1 -33      221.17      165.15     49.66 o 
  12   1 -33     1092.96     1023.15     63.84 o 
  13   1 -33      107.54       77.05     42.86 o 
  14   1 -33      510.35      549.55     46.85 o 
  15   1 -33      428.23      395.63     38.63 o 
  16   1 -33     1044.87     1098.40    128.52 o 
  17   1 -33      117.38       30.99     49.77 o 
   1   2 -33     1272.38     1394.96     66.22 o 
   2   2 -33       33.17       85.97     30.83 o 
   3   2 -33      497.03      397.66     31.03 o 
   4   2 -33      792.37      879.79     71.31 o 
   5   2 -33      446.96      347.34     33.99 o 
   6   2 -33      170.05      173.81     66.12 o 
   7   2 -33      119.38      109.15     45.40 o 
   8   2 -33      207.70      188.59     44.04 o 
   9   2 -33      170.23      163.97     41.21 o 
  10   2 -33      168.80      229.77     34.55 o 
  11   2 -33      799.56      689.25     59.00 o 
  12   2 -33      627.54      511.13     99.10 o 
  13   2 -33      263.11      221.27     27.46 o 
  14   2 -33      187.12      218.83     21.25 o 
  15   2 -33      524.80      516.27     45.03 o 
  16   2 -33      545.23      538.83     66.25 o 
  17   2 -33      919.84      983.09    171.00 o 
   1   3 -33       36.55       36.85     15.96 o 
   2   3 -33      909.49      963.33     71.89 o 
   3   3 -33       36.96       59.09     27.24 o 
   4   3 -33     3633.79     4261.87    173.41 o 
   5   3 -33      642.63      552.74     46.35 o 
   6   3 -33      119.24      123.39     52.83 o 
   7   3 -33      551.82      534.79     45.49 o 
   8   3 -33     2409.98     2689.65    114.13 o 
   9   3 -33      281.86      335.73     29.46 o 
  10   3 -33     2033.65     1989.44     97.51 o 
  11   3 -33      124.12      111.74     30.77 o 
  12   3 -33      257.34      258.17     25.24 o 
  13   3 -33      470.09      460.73     46.56 o 
  14   3 -33      446.09      365.31     42.85 o 
  15   3 -33      404.90      317.73     33.08 o 
  16   3 -33      538.68      601.86     52.38 o 
   1   4 -33      242.04      279.36     27.40 o 
   2   4 -33      180.79      186.46     21.17 o 
   3   4 -33      253.66      251.51     26.52 o 
   4   4 -33     1730.10     1898.93    119.52 o 
   5   4 -33      480.11      495.96     47.66 o 
   6   4 -33       19.14       12.58     11.85 o 
   7   4 -33      473.82      471.52     45.24 o 
   8   4 -33     1046.44     1077.10     43.62 o 
   9   4 -33      318.28      318.09     29.77 o 
  10   4 -33      158.42      174.85     18.73 o 
  11   4 -33      118.96      100.60     15.69 o 
  12   4 -33      396.60      304.97     39.64 o 
  13   4 -33      110.44       82.28     25.79 o 
  14   4 -33       35.87       18.75     25.34 o 
   1   5 -33      199.16      190.20     24.39 o 
   2   5 -33      418.70      391.39     44.19 o 
   3   5 -33      159.93       92.42     56.94 o 
   4   5 -33      341.70      447.57     38.63 o 
   5   5 -33      646.99      668.17     46.09 o 
   6   5 -33      452.45      390.38     34.53 o 
   7   5 -33      154.06      135.59     20.24 o 
   8   5 -33      127.17      156.18     15.22 o 
   9   5 -33       85.48       85.24     13.42 o 
  10   5 -33      454.32      488.80     48.95 o 
  11   5 -33      486.90      474.24     46.73 o 
   1   6 -33      142.17      133.25     15.34 o 
   2   6 -33     1365.08     1444.97     60.96 o 
   3   6 -33      355.40      314.93     33.89 o 
   4   6 -33      181.61      172.88     16.67 o 
   5   6 -33      848.31      740.27     61.11 o 
   6   6 -33       54.86       52.81     39.27 o 
   0   0 -32     1443.53     1455.86    153.03 o 
   2   0 -32      631.59      731.12     55.46 o 
   4   0 -32     4769.99     5128.38    119.38 o 
   6   0 -32      630.83      651.03     44.75 o 
   8   0 -32      704.42      796.23     68.79 o 
  10   0 -32      207.26      150.35     84.57 o 
  12   0 -32      186.92      261.47     53.20 o 
  14   0 -32       83.21       71.62     61.63 o 
  16   0 -32     1338.02     1472.21    136.41 o 
   0   1 -32        8.52       13.90     16.45 o 
   1   1 -32     2620.77     2639.49    109.83 o 
   2   1 -32      708.30      755.88     49.73 o 
   3   1 -32      423.35      519.90     45.10 o 
   4   1 -32      174.29      182.64     32.18 o 
   5   1 -32      789.39      965.51     61.77 o 
   6   1 -32     1026.22     1211.79     74.32 o 
   7   1 -32      734.81      809.20     52.80 o 
   8   1 -32      847.27      689.91     49.83 o 
   9   1 -32      340.71      269.65     42.26 o 
  10   1 -32      868.84     1075.61     88.70 o 
  11   1 -32      223.47      240.41     35.59 o 
  12   1 -32      727.26      747.97     56.85 o 
  13   1 -32     1205.77     1146.24     93.10 o 
  14   1 -32      574.00      660.63     48.84 o 
  15   1 -32      104.02       91.11     27.85 o 
  16   1 -32      259.09      258.94     21.65 o 
  17   1 -32        7.66        5.49      6.72 o 
  18   1 -32     1224.13     1237.77    431.68 o 
   0   2 -32     1384.63     1264.21    101.59 o 
   1   2 -32     3171.72     3421.78     80.42 o 
   2   2 -32      780.17      779.86     47.45 o 
   3   2 -32      588.47      579.95     39.03 o 
   4   2 -32      364.09      418.02     34.28 o 
   5   2 -32     1005.14     1059.69     69.63 o 
   6   2 -32      898.72     1022.26     68.04 o 
   7   2 -32      234.05      231.30     30.65 o 
   8   2 -32      756.43      783.80     51.47 o 
   9   2 -32      934.67      937.66     69.33 o 
  10   2 -32       97.60      121.18     58.08 o 
  11   2 -32       57.78      101.46     45.53 o 
  12   2 -32      375.47      451.43     49.30 o 
  13   2 -32      795.12      911.54     72.69 o 
  14   2 -32      327.48      335.67     28.65 o 
  15   2 -32       22.66       16.22     10.58 o 
  16   2 -32      543.53      618.56     70.24 o 
  17   2 -32      837.06      760.80     61.12 o 
  18   2 -32       74.23       51.33     20.92 o 
   0   3 -32      366.78      373.27     39.21 o 
   1   3 -32      990.86      770.95     78.89 o 
   2   3 -32       77.29       83.49     31.74 o 
   3   3 -32     1176.13     1127.59     91.03 o 
   4   3 -32      618.53      639.98     50.63 o 
   5   3 -32      391.88      433.28     37.37 o 
   6   3 -32      675.52      773.87     56.84 o 
   7   3 -32       14.22        9.42     10.02 o 
   8   3 -32       74.43       65.87     26.82 o 
   9   3 -32      567.58      390.40     45.78 o 
  10   3 -32      698.96      655.95     52.18 o 
  11   3 -32     1597.62     1438.93     86.78 o 
  12   3 -32     1272.81     1419.07     83.83 o 
  13   3 -32      469.55      453.35     43.49 o 
  14   3 -32      397.21      429.00     49.22 o 
  15   3 -32      415.06      391.63     52.74 o 
  16   3 -32      329.87      301.97     34.18 o 
  17   3 -32      197.37      161.28     18.93 o 
   0   4 -32     1113.10     1077.17    129.74 o 
   1   4 -32        3.60       11.42     13.78 o 
   2   4 -32     1544.98     1693.36     84.47 o 
   3   4 -32     1764.19     1829.70    109.54 o 
   4   4 -32     1917.29     2045.76    132.97 o 
   5   4 -32      274.61      310.49     28.28 o 
   6   4 -32     2390.86     2398.56    105.10 o 
   7   4 -32      250.05      226.29     25.93 o 
   8   4 -32      215.55      250.04     27.79 o 
   9   4 -32      741.43      741.50     55.36 o 
  10   4 -32      376.24      357.21     25.72 o 
  11   4 -32      631.13      541.99     42.46 o 
  12   4 -32     1515.98     1482.57     73.66 o 
  13   4 -32      560.16      506.13     50.20 o 
  14   4 -32       80.07       31.23     47.36 o 
  15   4 -32      261.57      275.25     36.64 o 
  16   4 -32       43.62       11.16     44.63 o 
   0   5 -32      346.43      366.93     47.61 o 
   1   5 -32        7.65       15.58     12.02 o 
   2   5 -32      278.77      293.76     29.58 o 
   3   5 -32      333.92      297.13     25.42 o 
   4   5 -32      223.10      238.07     20.49 o 
   5   5 -32       26.66       11.71      9.81 o 
   6   5 -32       11.61       24.40     15.78 o 
   7   5 -32        6.36        7.91      9.27 o 
   8   5 -32      359.98      383.40     34.24 o 
   9   5 -32       15.48       11.41      8.46 o 
  10   5 -32      248.80      247.31     25.64 o 
  11   5 -32      473.46      440.94     47.31 o 
  12   5 -32       24.42       21.56     32.37 o 
  13   5 -32      281.72      246.37     29.86 o 
   0   6 -32      777.02      814.39     54.34 o 
   1   6 -32      146.36      135.87     16.64 o 
   2   6 -32       83.07       76.26     18.03 o 
   3   6 -32       14.06        9.75     11.22 o 
   4   6 -32       42.53       70.52     23.40 o 
   5   6 -32       56.48       31.86     36.96 o 
   6   6 -32     1459.50     1300.97     61.84 o 
   7   6 -32      177.21      129.34     16.21 o 
   8   6 -32      225.69      202.29     25.00 o 
   2   0 -31     1341.10     1499.79    113.53 o 
   4   0 -31    11292.45    13145.60    393.49 o 
   6   0 -31      902.28      868.11     68.02 o 
   8   0 -31      443.47      481.20     42.71 o 
  10   0 -31     1047.97     1150.96     74.72 o 
  12   0 -31     1971.75     2077.72    103.03 o 
  14   0 -31      235.32      239.65     34.21 o 
  16   0 -31      381.70      426.69     63.60 o 
  18   0 -31      430.72      410.34     62.21 o 
   1   1 -31      291.17      234.11     35.51 o 
   2   1 -31     1027.07     1092.03     68.85 o 
   3   1 -31     2561.82     2825.51    112.04 o 
   4   1 -31      835.08      966.01     61.84 o 
   5   1 -31       41.26       44.09     18.68 o 
   6   1 -31       60.38       59.51     24.71 o 
   7   1 -31       71.33      101.26     46.04 o 
   8   1 -31      141.05      118.67     43.72 o 
   9   1 -31      480.17      439.87     42.24 o 
  10   1 -31       25.72       59.83     29.07 o 
  11   1 -31      328.48      316.11     73.00 o 
  12   1 -31     1930.89     2185.56     85.52 o 
  13   1 -31      546.53      615.44     90.16 o 
  14   1 -31       51.76       55.01     28.74 o 
  15   1 -31      848.94      931.68     71.90 o 
  16   1 -31      377.90      323.77     26.86 o 
  17   1 -31      265.88      285.49     23.29 o 
  18   1 -31     1221.01     1251.14    111.00 o 
  19   1 -31        1.15        0.56     10.88 o 
   1   2 -31     3996.98     3965.32    179.37 o 
   2   2 -31      642.77      874.84     56.48 o 
   3   2 -31     2093.68     1867.74    108.68 o 
   4   2 -31      457.12      554.35     43.54 o 
   5   2 -31     2009.04     1964.13     67.06 o 
   6   2 -31      150.55      201.39     56.90 o 
   7   2 -31     2369.39     2547.24     85.18 o 
   8   2 -31     1326.60     1377.26     82.42 o 
   9   2 -31      148.37      144.07     53.16 o 
  10   2 -31       80.62      107.03     40.71 o 
  11   2 -31     1605.04     1698.74    102.03 o 
  12   2 -31     1306.86     1315.25     80.10 o 
  13   2 -31      158.84      145.94     37.44 o 
  14   2 -31       51.96       76.31     30.59 o 
  15   2 -31       76.33       72.22     35.54 o 
  16   2 -31      161.16      131.30     33.62 o 
  17   2 -31      233.44      212.58     35.60 o 
  18   2 -31       41.60       16.20     42.86 o 
  19   2 -31     1031.13     1004.78     82.85 o 
   1   3 -31     1740.12     1741.77     79.69 o 
   2   3 -31      928.98      955.17     56.93 o 
   3   3 -31      612.81      644.37     48.22 o 
   4   3 -31      372.06      384.26     32.86 o 
   5   3 -31       90.89       84.60     37.30 o 
   6   3 -31       90.30       70.87     31.12 o 
   7   3 -31      787.97      786.03     74.38 o 
   8   3 -31       55.09       77.98     38.65 o 
   9   3 -31     2360.10     2317.59     87.64 o 
  10   3 -31     1269.56     1288.86    120.28 o 
  11   3 -31       94.95      112.92     36.57 o 
  12   3 -31       39.91       38.93     21.86 o 
  13   3 -31      117.78      152.73     25.64 o 
  14   3 -31      852.44      808.78     65.10 o 
  15   3 -31      160.16      164.72     38.24 o 
  16   3 -31     1053.75     1090.76     72.43 o 
  17   3 -31     1463.32     1517.10    151.51 o 
  18   3 -31     1238.25     1087.80    110.30 o 
   1   4 -31       89.74      100.74     37.94 o 
   2   4 -31      116.47      176.19     58.41 o 
   3   4 -31     1654.63     1902.96     95.37 o 
   4   4 -31     1357.35     1678.21     66.10 o 
   5   4 -31       29.96       43.90     25.61 o 
   6   4 -31       96.41      100.29     47.35 o 
   7   4 -31      262.43      264.50     31.77 o 
   8   4 -31      199.45      184.20     33.21 o 
   9   4 -31     1965.96     1855.29     96.56 o 
  10   4 -31      241.33      271.57     26.02 o 
  11   4 -31      170.48      208.52     24.93 o 
  12   4 -31      373.52      295.25     36.04 o 
  13   4 -31       13.91        9.54     17.81 o 
  14   4 -31      713.26      710.19     60.30 o 
  15   4 -31       34.65       40.03     35.23 o 
  16   4 -31      785.75      844.33     50.49 o 
  17   4 -31      157.38      135.74     19.56 o 
   1   5 -31       42.90       33.44     19.04 o 
   2   5 -31      203.32      229.73     21.43 o 
   3   5 -31      226.89      222.26     27.71 o 
   4   5 -31      158.69      163.92     32.51 o 
   5   5 -31      197.45      126.46     46.56 o 
   6   5 -31      506.11      543.16     49.23 o 
   7   5 -31      675.23      709.00     59.24 o 
   8   5 -31      796.41      854.33     62.67 o 
   9   5 -31       74.32       85.16     41.73 o 
  10   5 -31      288.83      301.52     26.20 o 
  11   5 -31       19.01       11.21     14.32 o 
  12   5 -31      520.19      492.91     49.83 o 
  13   5 -31     1810.99     1843.68     76.17 o 
  14   5 -31      128.59      154.25     17.76 o 
   1   6 -31      149.91      158.21     22.94 o 
   2   6 -31       12.54       21.59     16.69 o 
   3   6 -31      394.34      327.21     24.48 o 
   4   6 -31     1543.03     1437.05     82.67 o 
   5   6 -31      559.90      572.53     57.33 o 
   6   6 -31       87.30      118.99     15.68 o 
   7   6 -31      786.85      758.16     39.07 o 
   8   6 -31      380.02      413.09     36.28 o 
   9   6 -31      432.43      342.59     61.83 o 
  10   6 -31      121.08      121.34     25.94 o 
   1   7 -31      390.69      337.81     60.25 o 
   3   7 -31      132.85      128.32     25.38 o 
   4   7 -31       45.94        7.81     46.58 o 
   0   0 -30     7864.20    10682.18    677.01 o 
   2   0 -30      446.07      470.99     68.82 o 
   4   0 -30     1581.86     1812.38    125.00 o 
   6   0 -30       16.33       15.43     16.22 o 
   8   0 -30     7287.72     8209.33    259.86 o 
  10   0 -30     1425.02     1155.19     93.45 o 
  12   0 -30     2400.37     2865.20    229.44 o 
  14   0 -30       84.83       97.81     70.21 o 
  16   0 -30     2548.13     2692.34    201.56 o 
  18   0 -30      383.94      381.60     53.37 o 
  20   0 -30      213.62       66.39     88.15 o 
   0   1 -30     3708.44     4284.50    185.57 o 
   1   1 -30     1004.75     1001.93     64.99 o 
   2   1 -30      606.88      632.87     70.62 o 
   3   1 -30     1874.98     2418.76    137.08 o 
   4   1 -30     2594.63     3025.20     94.86 o 
   5   1 -30     1502.95     1675.02     95.29 o 
   6   1 -30     2696.72     3111.84    131.39 o 
   7   1 -30     2236.22     2422.16    126.09 o 
   8   1 -30     3456.00     3612.86    146.93 o 
   9   1 -30     1071.83     1017.11     70.99 o 
  10   1 -30      454.23      499.70     34.02 o 
  11   1 -30      377.23      404.90     31.93 o 
  12   1 -30      823.31      794.53     50.46 o 
  13   1 -30     1617.66     1535.92     84.32 o 
  14   1 -30      525.61      559.03     46.39 o 
  15   1 -30       63.49       60.97     29.57 o 
  16   1 -30     1807.91     1933.04    124.87 o 
  17   1 -30      614.99      529.23     46.15 o 
  18   1 -30      193.11      214.63     23.66 o 
  19   1 -30      127.26      177.98     20.88 o 
  20   1 -30     1721.04     1800.91    125.53 o 
   0   2 -30      619.39      587.91     93.89 o 
   1   2 -30     1952.36     1784.28     81.03 o 
   2   2 -30      322.33      347.37     31.25 o 
   3   2 -30      541.64      573.79     47.45 o 
   4   2 -30      264.23      265.81     30.70 o 
   5   2 -30      462.64      472.21     44.29 o 
   6   2 -30      166.47      235.32     47.21 o 
   7   2 -30     2645.57     2550.14    121.52 o 
   8   2 -30     1757.62     1659.40    235.34 o 
   9   2 -30      172.74      161.51     69.40 o 
  10   2 -30       83.03      101.35     57.21 o 
  11   2 -30      506.74      497.19     48.08 o 
  12   2 -30      277.78      360.96     63.07 o 
  13   2 -30      203.40      167.40     68.16 o 
  14   2 -30      392.65      430.49     32.16 o 
  15   2 -30      804.16      677.97     65.30 o 
  16   2 -30      776.43      702.83     56.31 o 
  17   2 -30      212.06      213.94     40.70 o 
  18   2 -30      544.24      537.88     54.43 o 
  19   2 -30      101.41       89.43     15.46 o 
  20   2 -30      183.76      201.68     43.80 o 
   0   3 -30        0.90        7.78     17.96 o 
   1   3 -30      120.94      122.54     63.84 o 
   2   3 -30     3052.75     3664.81    137.29 o 
   3   3 -30      215.65      179.44     59.83 o 
   4   3 -30      163.31      221.56     79.55 o 
   5   3 -30      708.39      731.70     78.55 o 
   6   3 -30      127.56      187.71     90.31 o 
   7   3 -30      157.08      165.85     38.39 o 
   8   3 -30      607.09      649.55     48.66 o 
   9   3 -30     1250.07      866.90    146.70 o 
  10   3 -30     1273.45     1242.43     97.02 o 
  11   3 -30     1310.57     1170.63     96.52 o 
  12   3 -30      953.65      914.60     80.62 o 
  13   3 -30      662.08      669.26     63.36 o 
  14   3 -30      146.11      131.52     32.55 o 
  15   3 -30      252.82      322.09     53.20 o 
  16   3 -30      597.42      509.38     57.05 o 
  17   3 -30     1332.67     1277.50     84.51 o 
  18   3 -30     1120.30     1104.83    116.09 o 
  19   3 -30      861.41      867.23     55.59 o 
   0   4 -30     1336.05     1310.25    103.07 o 
   1   4 -30      901.34      974.19     65.34 o 
   2   4 -30     2425.80     2414.50    125.31 o 
   3   4 -30     1029.43     1189.42     99.91 o 
   4   4 -30      532.08      601.58     50.95 o 
   5   4 -30      564.73      707.30     84.24 o 
   6   4 -30      503.16      580.42     44.21 o 
   7   4 -30       92.38       87.84     44.95 o 
   8   4 -30      436.43      423.29     37.61 o 
   9   4 -30      325.97      288.65     47.55 o 
  10   4 -30     1227.43     1202.95     97.16 o 
  11   4 -30     1335.73     1282.19     90.71 o 
  12   4 -30       32.19       32.24     20.25 o 
  13   4 -30      636.71      791.44     90.68 o 
  14   4 -30      674.02      571.54     74.22 o 
  15   4 -30      212.53      186.25     28.30 o 
  16   4 -30      417.23      439.06     54.53 o 
  17   4 -30      829.64      911.47     47.89 o 
  18   4 -30      252.85      229.94     28.39 o 
   0   5 -30     1638.85     1863.77    139.35 o 
   1   5 -30      237.27      204.47     45.92 o 
   2   5 -30      262.57      250.19     24.96 o 
   3   5 -30      568.47      506.75     50.65 o 
   4   5 -30       16.88       27.78     17.74 o 
   5   5 -30     2306.04     1990.87    145.47 o 
   6   5 -30       87.75      144.36     40.84 o 
   7   5 -30       38.51       39.02     24.74 o 
   8   5 -30      107.25      105.54     31.56 o 
   9   5 -30       75.67       83.99     58.65 o 
  10   5 -30      944.42      955.67     67.79 o 
  11   5 -30      692.72      679.02     59.24 o 
  12   5 -30      158.34      122.29     31.09 o 
  13   5 -30      376.51      386.16     55.13 o 
  14   5 -30      140.53      145.91     24.11 o 
  15   5 -30      318.26      327.94     46.65 o 
   0   6 -30     1786.45     1831.91    146.65 o 
   1   6 -30      820.87      745.45     70.47 o 
   2   6 -30      899.86     1061.81     79.65 o 
   3   6 -30       89.17       58.14     51.93 o 
   4   6 -30      744.65      739.90     73.20 o 
   5   6 -30      300.97      267.92     22.37 o 
   6   6 -30       10.26        1.74     11.55 o 
   7   6 -30      466.62      438.77     41.31 o 
   8   6 -30       19.17       16.71     16.48 o 
   9   6 -30     1235.19     1006.67    327.63 o 
  10   6 -30       49.96       25.52     38.38 o 
  11   6 -30       86.59       54.17     19.42 o 
  12   6 -30      775.63      960.18    163.74 o 
   0   7 -30      997.54      919.42     82.01 o 
   1   7 -30      293.76      286.55     45.35 o 
   2   7 -30      654.53      584.61     68.34 o 
   3   7 -30      803.28      591.71     62.27 o 
   4   7 -30      167.99      170.16     34.87 o 
   5   7 -30       20.13        7.81     33.47 o 
   6   7 -30      225.50      212.84     36.54 o 
   2   0 -29     2753.61     2939.65    117.40 o 
   4   0 -29     4397.95     4975.79    190.88 o 
   6   0 -29      392.36      369.30     73.90 o 
   8   0 -29     3129.73     3145.55    133.82 o 
  10   0 -29     2039.68     2163.18    172.29 o 
  12   0 -29     3367.57     3326.44    133.43 o 
  14   0 -29     1866.46     1789.17     75.08 o 
  16   0 -29     1759.10     1810.91    106.26 o 
  18   0 -29     1477.40     1789.15    141.99 o 
  20   0 -29     2664.32     2288.51    205.87 o 
   1   1 -29      473.41      548.19     53.31 o 
   2   1 -29     2022.27     2114.45     77.96 o 
   3   1 -29     1530.36     1690.80     88.93 o 
   4   1 -29       71.19       52.85     17.37 o 
   5   1 -29      333.83      286.51     53.36 o 
   6   1 -29     1200.76     1251.90     92.91 o 
   7   1 -29      931.18     1034.41    114.74 o 
   8   1 -29     1311.26     1600.30     94.41 o 
   9   1 -29      251.80      208.79     32.69 o 
  10   1 -29      611.72      617.33     46.38 o 
  11   1 -29      610.50      561.32     36.18 o 
  12   1 -29     1729.02     1719.80     76.98 o 
  13   1 -29     1482.21     1247.88     74.58 o 
  14   1 -29      375.59      341.93     29.93 o 
  15   1 -29      717.46      674.70     56.74 o 
  16   1 -29      261.76      290.17     29.15 o 
  17   1 -29      916.55      805.12     56.54 o 
  18   1 -29      670.14      628.48     51.94 o 
  19   1 -29      222.44      203.39     26.59 o 
  20   1 -29       90.18       85.35     46.93 o 
  21   1 -29      251.81      182.99     39.05 o 
   1   2 -29     1266.69     1147.18     88.38 o 
   2   2 -29       72.13       93.81     35.81 o 
   3   2 -29     5791.63     6478.96    219.76 o 
   4   2 -29     3045.44     3501.20    135.25 o 
   5   2 -29      708.45      719.81     95.97 o 
   6   2 -29      248.88      264.43     65.49 o 
   7   2 -29     2688.49     3178.63    220.28 o 
   8   2 -29      625.20      796.38     71.26 o 
   9   2 -29      511.56      525.12     41.01 o 
  10   2 -29      211.69      223.19     44.79 o 
  11   2 -29      726.27      627.77     72.12 o 
  12   2 -29      817.09      756.85     68.61 o 
  13   2 -29        9.09       12.11     19.27 o 
  14   2 -29     2347.88     2697.37     95.44 o 
  15   2 -29      281.09      245.14     31.52 o 
  16   2 -29      118.56      105.90     71.78 o 
  17   2 -29      531.80      427.14     62.05 o 
  18   2 -29      450.82      409.06     48.90 o 
  19   2 -29      262.50      259.50     31.72 o 
  20   2 -29       54.49       49.75     17.06 o 
  21   2 -29     1397.20     1318.04     97.91 o 
   1   3 -29     3922.92     3957.14    160.07 o 
   2   3 -29     3431.27     3938.56    161.45 o 
   3   3 -29     1687.11     1608.46    170.25 o 
   4   3 -29      424.67      472.62     47.33 o 
   5   3 -29      924.67      863.56     64.88 o 
   6   3 -29      367.33      368.89     43.32 o 
   7   3 -29     1794.63     1780.92    120.86 o 
   8   3 -29     2006.84     2206.23     80.06 o 
   9   3 -29      505.13      499.95    207.08 o 
  10   3 -29      418.60      364.88     88.63 o 
  11   3 -29      507.60      423.99     44.02 o 
  12   3 -29      153.55      128.55     66.47 o 
  13   3 -29     1275.09     1148.83    133.22 o 
  14   3 -29      785.74      771.15     72.51 o 
  15   3 -29      529.45      559.40     80.98 o 
  16   3 -29      448.48      480.28     61.97 o 
  17   3 -29       28.03       25.37     15.06 o 
  18   3 -29      194.20      240.62     26.35 o 
  19   3 -29      162.62      128.67     20.35 o 
  20   3 -29       79.49       74.00     22.62 o 
   1   4 -29       89.16      156.19     72.22 o 
   2   4 -29     1251.76     1278.92     89.88 o 
   3   4 -29      923.40      922.16     74.52 o 
   4   4 -29      382.86      361.54     37.09 o 
   5   4 -29     1005.64     1046.09     89.63 o 
   6   4 -29       99.51      112.74     47.12 o 
   7   4 -29     1009.80     1048.95    101.50 o 
   8   4 -29       27.63       40.25     18.63 o 
   9   4 -29     1854.81     1908.25     83.77 o 
  10   4 -29     1003.22     1054.78     88.49 o 
  11   4 -29      359.10      341.45     32.66 o 
  12   4 -29       18.65       24.28     12.99 o 
  13   4 -29      136.50       85.31     43.68 o 
  14   4 -29      195.84      149.57     35.70 o 
  15   4 -29      915.56      995.51    125.81 o 
  16   4 -29      152.31      149.34     37.92 o 
  17   4 -29      747.59      775.63     58.03 o 
  18   4 -29      480.85      452.51     48.10 o 
  19   4 -29      294.36      351.48     71.13 o 
   1   5 -29      431.53      408.99     32.25 o 
   2   5 -29      130.53      105.81     58.14 o 
   3   5 -29      681.24      797.52     94.01 o 
   4   5 -29      877.03     1008.93     87.15 o 
   5   5 -29     3044.59     3029.51    171.06 o 
   6   5 -29     1121.53     1009.02     85.66 o 
   7   5 -29       95.63      118.23     55.98 o 
   8   5 -29      191.36      167.79     33.97 o 
   9   5 -29      425.64      379.97     36.19 o 
  10   5 -29      100.02       63.34     49.15 o 
  11   5 -29       31.54       25.78     13.73 o 
  12   5 -29      321.82      306.44     30.04 o 
  13   5 -29      447.62      431.22     46.56 o 
  14   5 -29      641.14      746.37     81.56 o 
  15   5 -29      462.47      534.10     62.68 o 
  16   5 -29      343.52      344.36     47.40 o 
   1   6 -29      130.98      122.54     60.78 o 
   2   6 -29      282.42      281.94     27.26 o 
   3   6 -29      320.70      258.02     25.75 o 
   4   6 -29      685.95      708.35     69.66 o 
   5   6 -29      172.33       93.69     56.34 o 
   6   6 -29      171.21      152.95     22.70 o 
   7   6 -29       69.82       80.80     44.81 o 
   8   6 -29     1042.93     1045.00     56.15 o 
   9   6 -29      354.99      366.89     42.56 o 
  10   6 -29        5.51        6.81     10.63 o 
  11   6 -29       41.37       15.11     25.20 o 
  12   6 -29      358.72      292.53     35.71 o 
  13   6 -29      129.82       62.48     58.02 o 
   1   7 -29       91.67       34.11     39.94 o 
   2   7 -29       46.49       22.16     36.22 o 
   3   7 -29      400.48      311.79     46.65 o 
   4   7 -29     3341.68     2927.13    136.91 o 
   5   7 -29      783.71      668.37     98.19 o 
   6   7 -29      788.94      710.49    104.89 o 
   7   7 -29      147.03       96.24     23.99 o 
   8   7 -29      372.43      447.99     80.06 o 
   0   0 -28     4047.02     4240.44    210.34 o 
   2   0 -28      314.47      282.47     38.79 o 
   4   0 -28      330.53      317.94     41.62 o 
   6   0 -28    13596.00    14027.28    413.71 o 
   8   0 -28     5060.39     5061.37    203.85 o 
  10   0 -28     1142.58     1365.28    144.34 o 
  12   0 -28      565.06      668.42     74.88 o 
  14   0 -28      108.25      174.73     43.57 o 
  16   0 -28     2477.99     2063.99    113.15 o 
  18   0 -28      505.46      430.50     59.00 o 
  20   0 -28     3793.92     3994.02    342.83 o 
  22   0 -28     1337.76     1406.19    100.98 o 
   0   1 -28     8525.12    10187.77    453.24 o 
   1   1 -28     1650.01     1665.26    116.59 o 
   2   1 -28      227.29      299.04     31.26 o 
   3   1 -28     3431.10     3348.63    117.01 o 
   4   1 -28     2262.18     2429.07     75.12 o 
   5   1 -28      148.29      133.68     42.64 o 
   6   1 -28       32.01       25.63     13.12 o 
   7   1 -28     2038.13     2195.78     87.63 o 
   8   1 -28     1531.40     1786.06     95.32 o 
   9   1 -28      439.02      350.13     66.46 o 
  10   1 -28     1003.32      859.48     66.35 o 
  11   1 -28     1064.19     1159.90    108.21 o 
  12   1 -28     4796.44     5234.80    201.73 o 
  13   1 -28      554.82      544.11     45.23 o 
  14   1 -28      295.82      262.56     32.53 o 
  15   1 -28      109.38      140.28     34.50 o 
  16   1 -28      622.11      612.49     41.73 o 
  17   1 -28      302.93      272.50     23.74 o 
  18   1 -28      328.60      311.14     29.01 o 
  19   1 -28      198.66      170.28     24.57 o 
  20   1 -28      167.92      162.81     21.76 o 
  21   1 -28      293.44      291.84     47.32 o 
  22   1 -28      208.71      197.22     40.45 o 
   0   2 -28     3984.12     4354.78    194.85 o 
   1   2 -28      205.99      202.94     30.13 o 
   2   2 -28     1341.98     1311.70     86.70 o 
   3   2 -28     4140.47     4151.70    183.32 o 
   4   2 -28      188.08      178.78     62.25 o 
   5   2 -28     2622.84     2541.20    121.24 o 
   6   2 -28      275.22      262.13     74.63 o 
   7   2 -28     1904.08     1916.15    146.68 o 
   8   2 -28      437.69      423.26     69.79 o 
   9   2 -28      385.22      378.63     42.48 o 
  10   2 -28      448.20      472.56     44.16 o 
  11   2 -28     1153.09     1170.44    103.84 o 
  12   2 -28       29.89       36.97     28.97 o 
  13   2 -28     1227.22     1509.17    117.50 o 
  14   2 -28     1153.60     1254.45    112.33 o 
  15   2 -28       99.56       90.63     43.03 o 
  16   2 -28      754.53      776.88     67.51 o 
  17   2 -28      479.00      538.97     58.84 o 
  18   2 -28     1235.41     1192.79     84.15 o 
  19   2 -28      728.52      848.47     72.35 o 
  20   2 -28      170.64      185.38     27.92 o 
  21   2 -28     2986.91     3160.38    143.70 o 
  22   2 -28     1259.37     1367.97    103.77 o 
   0   3 -28     2880.39     2858.43    212.23 o 
   1   3 -28     1926.32     1935.47    107.97 o 
   2   3 -28     2753.39     3121.69     92.70 o 
   3   3 -28      727.46      800.13    152.18 o 
   4   3 -28     3392.47     3794.29    164.75 o 
   5   3 -28     3203.50     3291.36    204.76 o 
   6   3 -28     6930.16     8678.86    298.23 o 
   7   3 -28      403.29      390.58     47.93 o 
   8   3 -28      809.73      805.98     63.23 o 
   9   3 -28     1723.16     1855.44    109.37 o 
  10   3 -28     1403.16     1246.57     89.70 o 
  11   3 -28      116.57       93.69     39.68 o 
  12   3 -28     1458.56     1491.91     60.68 o 
  13   3 -28     1799.53     1783.23    284.79 o 
  14   3 -28      206.79      237.12     32.19 o 
  15   3 -28      167.00      176.17     45.90 o 
  16   3 -28      229.63      236.48     37.57 o 
  17   3 -28      313.44      394.89     56.09 o 
  18   3 -28      104.28      126.52     23.56 o 
  19   3 -28      347.14      461.63     49.71 o 
  20   3 -28      326.78      377.53     43.41 o 
  21   3 -28      877.48      830.12     55.39 o 
   0   4 -28      577.03      512.85    100.14 o 
   1   4 -28      348.34      396.57     34.80 o 
   2   4 -28      696.10      887.82     94.96 o 
   3   4 -28      500.78      528.74     54.62 o 
   4   4 -28     2273.90     2553.46    114.26 o 
   5   4 -28      327.49      340.92     48.23 o 
   6   4 -28      820.56      765.97     57.94 o 
   7   4 -28      957.96      929.17    101.72 o 
   8   4 -28      237.18      244.71     39.47 o 
   9   4 -28       90.19       96.49     57.37 o 
  10   4 -28     2959.68     3240.73     94.51 o 
  11   4 -28      217.06      242.17     43.69 o 
  12   4 -28     2795.62     2841.53    134.64 o 
  13   4 -28      205.38      186.36     23.52 o 
  14   4 -28       43.74       27.48     23.72 o 
  15   4 -28       55.65       59.25     53.15 o 
  16   4 -28      957.42     1043.18     78.43 o 
  17   4 -28      227.44      209.27     40.65 o 
  18   4 -28     1202.18     1399.77    114.93 o 
  19   4 -28      157.94      118.84     17.12 o 
   0   5 -28      634.37      734.76    120.23 o 
   1   5 -28      223.08      221.54     51.07 o 
   2   5 -28       31.26       24.84     17.04 o 
   3   5 -28      445.28      433.59     53.54 o 
   4   5 -28      693.94      709.29     56.90 o 
   5   5 -28      547.43      573.89     65.48 o 
   6   5 -28      569.99      662.12     51.51 o 
   7   5 -28      247.63      287.92     35.95 o 
   8   5 -28      566.61      560.50     48.70 o 
   9   5 -28      334.73      323.86     34.94 o 
  10   5 -28      311.17      329.83     29.84 o 
  11   5 -28      549.39      539.39     47.17 o 
  12   5 -28      105.44      101.53     25.14 o 
  13   5 -28      154.15      127.08     22.73 o 
  14   5 -28      493.22      547.48     69.24 o 
  15   5 -28     1910.63     1723.08    164.02 o 
  16   5 -28      506.11      506.65     61.92 o 
  17   5 -28      257.44      212.87     28.58 o 
   0   6 -28     2455.56     2817.96    267.23 o 
   1   6 -28      114.75      111.10     34.07 o 
   2   6 -28      130.74      177.22     31.14 o 
   3   6 -28      154.79      139.41     66.29 o 
   4   6 -28      680.62      680.51     54.85 o 
   5   6 -28      158.51      116.63     42.73 o 
   6   6 -28       85.54       85.40     53.36 o 
   7   6 -28      155.73      148.68     21.45 o 
   8   6 -28     1002.76     1066.89     84.50 o 
   9   6 -28     1099.87     1075.35     87.87 o 
  10   6 -28     1742.55     2016.51    109.51 o 
  11   6 -28       74.97       71.15     29.73 o 
  12   6 -28      839.46      900.84     46.23 o 
  13   6 -28      364.17      321.94     31.46 o 
  14   6 -28      356.71      327.77     71.41 o 
   0   7 -28     1594.36     1333.08     94.52 o 
   1   7 -28      355.72      284.96     22.65 o 
   2   7 -28      232.71      228.69     19.67 o 
   3   7 -28      258.71      226.00     20.53 o 
   4   7 -28       75.46      123.46     34.18 o 
   5   7 -28       10.95        9.40     11.59 o 
   6   7 -28      616.60      617.48     69.73 o 
   7   7 -28      383.91      378.17     51.40 o 
   8   7 -28      276.36      266.40     59.42 o 
   9   7 -28      330.76      268.91     57.74 o 
  10   7 -28      183.87      206.70     33.47 o 
   2   0 -27     5383.42     5297.58    178.68 o 
   4   0 -27     4597.27     4693.97    161.77 o 
   6   0 -27     2087.55     1894.17     87.75 o 
   8   0 -27    10708.59    11270.66    306.28 o 
  10   0 -27     9035.15     9832.41    283.00 o 
  12   0 -27     1844.34     1752.11    143.93 o 
  14   0 -27     4498.58     4968.38    163.36 o 
  16   0 -27      740.27      763.82     57.47 o 
  18   0 -27     1517.15     1434.56     97.42 o 
  20   0 -27      697.79      651.91    106.56 o 
  22   0 -27     4121.67     3080.45    191.08 o 
   1   1 -27      656.21      667.80     47.10 o 
   2   1 -27      301.68      308.14     27.76 o 
   3   1 -27      198.84      206.27     37.58 o 
   4   1 -27       97.96       88.44     30.61 o 
   5   1 -27     1587.43     1546.25    106.42 o 
   6   1 -27      185.62      219.12     31.76 o 
   7   1 -27     3166.21     3172.23    166.14 o 
   8   1 -27      697.70      807.81     65.69 o 
   9   1 -27      629.02      586.19     51.98 o 
  10   1 -27     1760.70     1636.05    101.87 o 
  11   1 -27      176.36      156.79     54.97 o 
  12   1 -27       77.73      112.42     60.37 o 
  13   1 -27      488.61      489.49     40.85 o 
  14   1 -27      842.02      801.78     61.28 o 
  15   1 -27     1371.07     1464.42     85.85 o 
  16   1 -27      218.32      226.50     44.13 o 
  17   1 -27     1722.99     1771.45     57.28 o 
  18   1 -27      985.02      916.12     61.84 o 
  19   1 -27      166.05      144.72     37.20 o 
  20   1 -27       51.59       23.67     23.18 o 
  21   1 -27     1084.79      963.56    109.37 o 
  22   1 -27     1859.12     1719.28    112.14 o 
  23   1 -27      211.23      193.03     38.50 o 
   1   2 -27     4432.44     4617.87    204.25 o 
   2   2 -27      885.50      969.59     58.17 o 
   3   2 -27     1220.98     1202.48     87.73 o 
   4   2 -27     1129.61     1221.03     87.96 o 
   5   2 -27     3592.54     3197.88    199.61 o 
   6   2 -27     1351.82     1396.88     99.36 o 
   7   2 -27      239.55      244.44     50.30 o 
   8   2 -27     2373.99     2387.23    145.73 o 
   9   2 -27     2317.96     2205.38    281.18 o 
  10   2 -27       85.71      148.40     53.73 o 
  11   2 -27     1443.29     1464.21    157.16 o 
  12   2 -27     1027.75     1042.33    114.86 o 
  13   2 -27      431.81      406.90     52.82 o 
  14   2 -27       88.91      113.29     59.54 o 
  15   2 -27      748.74      754.96     74.32 o 
  16   2 -27      455.45      432.00     53.96 o 
  17   2 -27      202.36      255.11     59.61 o 
  18   2 -27      642.14      704.46     90.52 o 
  19   2 -27      518.02      563.59     70.55 o 
  20   2 -27     1505.62     1779.69    101.85 o 
  21   2 -27      391.16      396.49     56.56 o 
  22   2 -27        9.74       15.00     25.62 o 
  23   2 -27      533.56      508.53     78.94 o 
   1   3 -27      594.37      585.13     72.46 o 
   2   3 -27     2075.98     2366.10     96.43 o 
   3   3 -27     1010.15      983.30     81.69 o 
   4   3 -27     1054.68     1038.46     81.05 o 
   5   3 -27     3268.62     3250.67    239.12 o 
   6   3 -27      874.76      842.21    113.06 o 
   7   3 -27      133.60      147.46     60.92 o 
   8   3 -27      641.99      675.09     56.46 o 
   9   3 -27      254.29      321.89     44.86 o 
  10   3 -27       89.28      116.63     56.39 o 
  11   3 -27      438.26      521.11     40.97 o 
  12   3 -27      180.02      211.57     40.48 o 
  13   3 -27      916.38     1038.43     87.46 o 
  14   3 -27     1665.50     1491.74     88.13 o 
  15   3 -27      285.55      286.28     46.32 o 
  16   3 -27       39.60       60.45     51.18 o 
  17   3 -27      506.35      592.08     77.35 o 
  18   3 -27      274.48      294.84     76.61 o 
  19   3 -27      118.12       69.12     69.31 o 
  20   3 -27       53.24       41.55     53.87 o 
  21   3 -27       46.91       67.34     27.45 o 
  22   3 -27      133.66      101.26     26.22 o 
   1   4 -27      369.95      441.53     71.02 o 
   2   4 -27     1524.55     1683.59    133.39 o 
   3   4 -27      334.95      311.02     41.07 o 
   4   4 -27      582.02      591.66     58.82 o 
   5   4 -27       75.41       92.33     39.27 o 
   6   4 -27     1501.78     1502.02    119.78 o 
   7   4 -27      463.29      520.84     69.77 o 
   8   4 -27      980.81     1019.75     75.77 o 
   9   4 -27     2941.98     3505.29    217.86 o 
  10   4 -27     2732.05     2972.96     90.34 o 
  11   4 -27      892.45      780.86     85.49 o 
  12   4 -27      550.32      526.75     43.24 o 
  13   4 -27      568.81      495.20     42.57 o 
  14   4 -27      356.18      395.37     62.34 o 
  15   4 -27      688.92      610.90    161.23 o 
  16   4 -27      218.97      210.05     37.07 o 
  17   4 -27      344.90      360.95     56.06 o 
  18   4 -27      354.62      367.57     55.56 o 
  19   4 -27      566.90      524.99     85.92 o 
  20   4 -27      164.02      165.27     24.85 o 
   1   5 -27      581.39      501.04     43.76 o 
   2   5 -27     1544.09     1502.57    101.99 o 
   3   5 -27      341.10      287.46     39.01 o 
   4   5 -27      246.89      254.37     40.78 o 
   5   5 -27     2000.00     2054.19    160.95 o 
   6   5 -27     1404.48     1488.97    102.72 o 
   7   5 -27      343.16      327.37     42.19 o 
   8   5 -27      101.02      167.66     74.46 o 
   9   5 -27      157.00      203.19     55.25 o 
  10   5 -27      142.23      166.00     44.19 o 
  11   5 -27      279.45      213.91     27.06 o 
  12   5 -27       30.61       70.31     43.32 o 
  13   5 -27      118.86       98.55     44.24 o 
  14   5 -27      953.47     1060.06     69.30 o 
  15   5 -27      649.88      585.95     70.09 o 
  16   5 -27      762.95      749.75     77.91 o 
  17   5 -27       46.87       21.72     16.01 o 
  18   5 -27      500.36      465.27     60.00 o 
   1   6 -27       65.67       97.15     44.19 o 
   2   6 -27      316.73      258.97     36.72 o 
   3   6 -27      403.48      388.45     41.19 o 
   4   6 -27      590.53      543.80     55.66 o 
   5   6 -27      275.20      248.50     29.84 o 
   6   6 -27      501.36      517.71     52.89 o 
   7   6 -27      160.80      173.83     35.54 o 
   8   6 -27      395.25      348.69     31.68 o 
   9   6 -27     1166.21      970.40    112.88 o 
  10   6 -27      386.59      459.14     45.61 o 
  11   6 -27       13.41       24.66     21.36 o 
  12   6 -27      113.12      112.68     22.54 o 
  13   6 -27      284.14      218.13     24.66 o 
  14   6 -27     1197.75     1304.57     72.12 o 
  15   6 -27      498.37      566.55     89.26 o 
   1   7 -27       18.96       12.86     12.60 o 
   2   7 -27      223.10      172.62     19.05 o 
   3   7 -27      105.58       81.67     25.06 o 
   4   7 -27      845.56      786.66     56.70 o 
   5   7 -27     1006.13      828.82     67.02 o 
   6   7 -27      936.93      843.68     67.42 o 
   7   7 -27      685.39      654.14     95.68 o 
   8   7 -27      284.99      314.77     47.61 o 
   9   7 -27       38.03       21.08     33.64 o 
  10   7 -27       11.41        8.37     24.27 o 
  11   7 -27      161.99      124.69     23.99 o 
   1   8 -27       37.59       12.55     28.45 o 
   2   8 -27      129.29      122.18     24.27 o 
   3   8 -27       11.24        6.42     25.66 o 
   4   8 -27      145.48      104.89     21.20 o 
   0   0 -26    10012.20    10377.40    290.76 o 
   2   0 -26     2143.27     2168.28    121.85 o 
   4   0 -26      433.34      449.90     40.97 o 
   6   0 -26     7339.80     7554.12    241.27 o 
   8   0 -26      693.53      761.89     70.62 o 
  10   0 -26       23.99       42.11     26.16 o 
  12   0 -26     2164.29     2084.55    182.96 o 
  14   0 -26     8002.47     8831.10    366.83 o 
  16   0 -26     4814.43     4970.46    179.78 o 
  18   0 -26      348.09      385.98     36.50 o 
  20   0 -26      110.55       82.96     59.96 o 
  22   0 -26     1593.60     1621.26    158.17 o 
   0   1 -26     1360.32     1342.22     98.22 o 
   1   1 -26     2612.98     2619.77    159.31 o 
   2   1 -26     2426.55     2634.83     90.51 o 
   3   1 -26     2940.90     2652.01     99.74 o 
   4   1 -26       17.51       21.33      8.97 o 
   5   1 -26      940.89      854.63     63.14 o 
   6   1 -26      912.04      961.34     65.55 o 
   7   1 -26     3399.19     3281.10    157.20 o 
   8   1 -26      168.02      147.20     49.76 o 
   9   1 -26     1007.07      902.85     81.52 o 
  10   1 -26     7364.46     8210.25    201.24 o 
  11   1 -26     2710.68     2735.47    235.33 o 
  12   1 -26      834.59      860.27    110.04 o 
  13   1 -26       56.28       55.96     23.57 o 
  14   1 -26      176.36      153.43     57.70 o 
  15   1 -26      659.21      555.56     55.96 o 
  16   1 -26      188.60      186.81     66.43 o 
  17   1 -26      105.39      119.30     54.06 o 
  18   1 -26     1185.75     1436.34     83.27 o 
  19   1 -26      229.04      258.64     44.32 o 
  20   1 -26      278.10      272.14     25.88 o 
  21   1 -26      267.13      255.97     26.72 o 
  22   1 -26       87.33       32.53     46.41 o 
  23   1 -26      149.82       72.65     79.42 o 
  24   1 -26      177.65      201.40     38.50 o 
   0   2 -26     1646.73     1774.69    169.60 o 
   1   2 -26     1343.50     1300.91    108.68 o 
   2   2 -26     4454.15     4779.04    154.50 o 
   3   2 -26      281.86      269.39     30.71 o 
   4   2 -26      230.20      281.36     26.49 o 
   5   2 -26     2464.78     2446.48    193.59 o 
   6   2 -26      919.48     1058.55     90.29 o 
   7   2 -26      452.33      378.93     43.43 o 
   8   2 -26      157.89      187.55     68.50 o 
   9   2 -26     2929.20     2903.00    357.33 o 
  10   2 -26     1573.25     1310.92    137.79 o 
  11   2 -26     2469.60     3106.98    224.87 o 
  12   2 -26     2381.06     2578.71    128.29 o 
  13   2 -26      660.17      523.08    173.33 o 
  14   2 -26      319.95      308.77     48.49 o 
  15   2 -26     1396.11     1438.21    111.99 o 
  16   2 -26      851.51      650.13     66.62 o 
  17   2 -26     2194.48     2227.11    110.03 o 
  18   2 -26     1681.54     1712.35    134.11 o 
  19   2 -26      116.02      113.81    107.67 o 
  20   2 -26      282.54      279.62     34.62 o 
  21   2 -26      158.01      130.67     37.86 o 
  22   2 -26      618.37      639.72     73.75 o 
  23   2 -26        1.01        6.85     11.70 o 
   0   3 -26      288.54      280.93     49.86 o 
   1   3 -26       39.19       64.85     25.60 o 
   2   3 -26     2000.16     2177.28     92.84 o 
   3   3 -26       87.29       60.18     24.88 o 
   4   3 -26      543.13      574.38     53.63 o 
   5   3 -26       97.81      144.49     57.60 o 
   6   3 -26     2360.00     2500.03    118.80 o 
   7   3 -26      853.49      872.38     72.17 o 
   8   3 -26     1406.97     1558.20     96.04 o 
   9   3 -26      694.00      557.83     77.92 o 
  10   3 -26      344.88      375.33     47.27 o 
  11   3 -26      463.70      500.22    103.57 o 
  12   3 -26      444.24      486.97     41.60 o 
  13   3 -26      985.77      998.20    188.99 o 
  14   3 -26     1068.04     1032.07    104.76 o 
  15   3 -26      582.97      536.67     60.15 o 
  16   3 -26      699.51      670.41     83.62 o 
  17   3 -26      263.56      254.07    124.99 o 
  18   3 -26       38.63       53.18     38.80 o 
  19   3 -26      817.08      948.53    107.84 o 
  20   3 -26      154.59      151.79     27.37 o 
  21   3 -26      429.98      399.48     58.63 o 
  22   3 -26        8.30        9.17     11.23 o 
   0   4 -26     1439.07     1460.86    174.51 o 
   1   4 -26     1305.19     1205.75    146.17 o 
   2   4 -26      452.21      424.98     59.88 o 
   3   4 -26      120.64      170.26     79.23 o 
   4   4 -26      482.92      549.47     79.39 o 
   5   4 -26     2069.39     2228.00    165.07 o 
   6   4 -26     1491.38     1596.41    118.83 o 
   7   4 -26      149.52      183.99     73.01 o 
   8   4 -26      148.85      186.94     78.52 o 
   9   4 -26     2101.23     1598.14    591.51 o 
  10   4 -26     1532.42     1523.15    102.02 o 
  11   4 -26     1048.51     1017.59     89.75 o 
  12   4 -26      101.36       91.89     37.81 o 
  13   4 -26     1087.02     1010.35    104.40 o 
  14   4 -26       67.01       69.15     46.26 o 
  15   4 -26       67.90       99.50     66.67 o 
  16   4 -26      595.67      575.97     75.59 o 
  17   4 -26       15.12       34.05     28.26 o 
  18   4 -26      254.78      261.46     45.63 o 
  19   4 -26      980.10     1089.86    117.16 o 
  20   4 -26      721.97      674.93     74.64 o 
  21   4 -26      104.47       76.74     17.02 o 
   0   5 -26     2029.55     2151.57    217.33 o 
   1   5 -26      719.46      784.96     77.90 o 
   2   5 -26       40.44       55.39     32.04 o 
   3   5 -26      785.69      672.58     69.28 o 
   4   5 -26       95.97      160.78     72.74 o 
   5   5 -26      487.83      408.67     38.26 o 
   6   5 -26     1353.45     1336.74    100.19 o 
   7   5 -26      372.39      392.04     37.25 o 
   8   5 -26     1031.88      990.70     71.61 o 
   9   5 -26      726.22      745.51     73.34 o 
  10   5 -26      377.76      466.55     37.01 o 
  11   5 -26     1196.23     1136.23    105.31 o 
  12   5 -26       37.82       71.03     30.49 o 
  13   5 -26      133.58       99.03     49.86 o 
  14   5 -26      257.61      262.69     28.74 o 
  15   5 -26      131.99      160.82     40.13 o 
  16   5 -26      285.46      289.62     48.59 o 
  17   5 -26      202.82      240.77     29.88 o 
  18   5 -26     3075.19     3620.31    158.01 o 
  19   5 -26      470.94      628.20     98.75 o 
   0   6 -26      489.30      458.34     59.18 o 
   1   6 -26     1840.58     1988.08    150.08 o 
   2   6 -26     1281.67     1342.72     81.32 o 
   3   6 -26     1258.21     1571.51    154.96 o 
   4   6 -26      555.28      634.40     52.06 o 
   5   6 -26      537.27      539.16     46.85 o 
   6   6 -26     1660.74     1569.75     97.52 o 
   7   6 -26       33.64       30.94     20.18 o 
   8   6 -26      542.13      557.44     51.40 o 
   9   6 -26      362.18      340.52     41.93 o 
  10   6 -26      131.68      135.79     21.50 o 
  11   6 -26     1033.17     1019.78    107.06 o 
  12   6 -26       61.01       41.39     31.73 o 
  13   6 -26      337.65      295.18     24.36 o 
  14   6 -26       27.43       16.76     21.55 o 
  15   6 -26      182.27      153.40     23.12 o 
  16   6 -26      224.93      172.95     36.82 o 
   0   7 -26      199.48      105.00     96.42 o 
   1   7 -26      808.65      634.84     60.70 o 
   2   7 -26      164.82      153.29     21.34 o 
   3   7 -26      101.48       68.38     56.80 o 
   4   7 -26       50.21       54.64     48.89 o 
   5   7 -26     1119.69      878.67     77.25 o 
   6   7 -26        3.19        5.70      8.49 o 
   7   7 -26      347.23      241.34     29.38 o 
   8   7 -26      271.86      294.14     32.13 o 
   9   7 -26     1099.52      913.01    124.69 o 
  10   7 -26      936.00      929.35     99.72 o 
  11   7 -26       11.05        6.06     10.74 o 
  12   7 -26      267.91      261.93     55.51 o 
   0   8 -26      626.29      650.23     97.63 o 
   1   8 -26      108.62       84.35     16.43 o 
   2   8 -26       12.15        1.90     11.32 o 
   3   8 -26      637.38      370.45     70.30 o 
   4   8 -26      113.39       68.90     80.90 o 
   5   8 -26      303.16      241.57     37.38 o 
   6   8 -26       69.21       38.50     17.02 o 
   2   0 -25    10952.65    11837.75    226.38 o 
   4   0 -25     1095.07     1027.64     58.01 o 
   6   0 -25     2341.86     2444.82    190.76 o 
   8   0 -25     2095.88     2124.28    155.15 o 
  10   0 -25    19527.24    21194.73    457.89 o 
  12   0 -25     2959.75     2739.42    114.38 o 
  14   0 -25     7678.88     8613.18    441.76 o 
  16   0 -25      190.45      136.74     41.97 o 
  18   0 -25      578.49      573.79     47.18 o 
  20   0 -25        9.27       16.98     19.48 o 
  22   0 -25      276.40      242.69     44.63 o 
  24   0 -25       17.71        6.69     36.82 o 
   1   1 -25      486.79      451.50     39.45 o 
   2   1 -25      350.86      317.38     27.96 o 
   3   1 -25     2073.12     2063.37     88.54 o 
   4   1 -25      534.17      481.17     28.37 o 
   5   1 -25     1238.37     1018.62     51.34 o 
   6   1 -25     1567.59     1528.38     75.94 o 
   7   1 -25     1507.96     1527.61    106.97 o 
   8   1 -25     1612.41     1488.44     81.31 o 
   9   1 -25      467.13      432.34     37.29 o 
  10   1 -25     6142.58     6141.92    157.68 o 
  11   1 -25      818.84      748.67     74.06 o 
  12   1 -25      216.34      225.70     55.18 o 
  13   1 -25       96.78       71.64     41.68 o 
  14   1 -25      363.87      328.24     35.95 o 
  15   1 -25      685.17      664.46     57.75 o 
  16   1 -25      274.42      288.25     56.27 o 
  17   1 -25     2008.77     1857.20     89.33 o 
  18   1 -25      523.11      496.14     37.59 o 
  19   1 -25      866.69      754.30     64.53 o 
  20   1 -25      424.60      450.84     40.75 o 
  21   1 -25      139.05      100.43     24.99 o 
  22   1 -25     1519.62     1460.72    105.01 o 
  23   1 -25      227.46      266.19     36.65 o 
  24   1 -25      573.70      588.03     94.56 o 
   1   2 -25      221.30      305.52     63.67 o 
   2   2 -25     1046.58     1056.70     65.98 o 
   3   2 -25      773.78      693.71     59.15 o 
   4   2 -25     1667.33     1895.06    100.65 o 
   5   2 -25      987.33     1116.07     90.74 o 
   6   2 -25      691.44      669.65     56.57 o 
   7   2 -25     1720.44     1884.88    130.75 o 
   8   2 -25      685.44      712.56     55.98 o 
   9   2 -25     2178.79     2110.25    114.28 o 
  10   2 -25      871.46      853.88     72.58 o 
  11   2 -25      777.91      704.59     75.89 o 
  12   2 -25      426.93      482.57     84.00 o 
  13   2 -25     3750.92     3791.96    209.50 o 
  14   2 -25     1340.03      917.15    148.87 o 
  15   2 -25      610.33      526.06     53.04 o 
  16   2 -25      164.53      138.40     76.79 o 
  17   2 -25      682.25      540.34     70.69 o 
  18   2 -25      676.90      758.84     91.11 o 
  19   2 -25     2059.89     2068.14    270.86 o 
  20   2 -25       68.49       84.77     56.82 o 
  21   2 -25      453.18      372.00     45.10 o 
  22   2 -25     1706.09     2081.25    200.01 o 
  23   2 -25       22.84       33.06     60.25 o 
  24   2 -25       38.64       15.06     53.56 o 
   1   3 -25       88.87      107.10     44.44 o 
   2   3 -25     1505.13     1669.30    117.44 o 
   3   3 -25      399.42      375.76     44.03 o 
   4   3 -25     1074.73     1172.97     89.84 o 
   5   3 -25      929.04      913.17     65.65 o 
   6   3 -25      505.56      621.11     51.52 o 
   7   3 -25     2236.38     2010.82    144.22 o 
   8   3 -25      276.64      229.96     45.33 o 
   9   3 -25      446.28      475.88     68.41 o 
  10   3 -25      309.15      344.04     59.33 o 
  11   3 -25     2137.72     1903.64    176.80 o 
  12   3 -25      280.31      329.46     37.91 o 
  13   3 -25     2212.31     1899.98    311.03 o 
  14   3 -25      476.71      425.27     49.31 o 
  15   3 -25     1024.06     1251.03    128.09 o 
  16   3 -25      115.41      380.21     86.20 o 
  17   3 -25     1870.72     2371.08    244.36 o 
  18   3 -25     1201.15     1189.22    138.38 o 
  19   3 -25      354.30      352.99     46.75 o 
  20   3 -25     1135.59     1261.69    143.66 o 
  21   3 -25      453.32      728.68     62.83 o 
  22   3 -25      468.15      477.17     64.71 o 
  23   3 -25      124.28      133.07     24.10 o 
   1   4 -25     3852.77     2032.74    245.76 o 
   2   4 -25      831.62      822.45     89.53 o 
   3   4 -25      109.44      142.00     60.66 o 
   4   4 -25      612.40      535.79     54.65 o 
   5   4 -25     1455.62     1286.79    134.24 o 
   6   4 -25     4927.44     5662.90    191.57 o 
   7   4 -25      409.24      385.08     67.42 o 
   8   4 -25      104.17      163.74     64.41 o 
   9   4 -25      201.14      272.60     42.13 o 
  10   4 -25      130.01      158.77     65.39 o 
  11   4 -25     3695.18     4483.19    166.24 o 
  12   4 -25      405.13      374.06     37.11 o 
  13   4 -25      237.10      275.44     34.69 o 
  14   4 -25      777.49      841.45     76.40 o 
  15   4 -25       31.60       36.40     35.50 o 
  16   4 -25      863.04      908.37     80.37 o 
  17   4 -25      135.09      171.31     45.43 o 
  18   4 -25     1808.67     1963.41    157.99 o 
  19   4 -25      503.68      513.22    112.14 o 
  20   4 -25      355.83      362.72     54.57 o 
  21   4 -25       72.83       26.87     36.54 o 
  22   4 -25      437.37      442.97     82.57 o 
   1   5 -25     2582.14     2772.59    196.68 o 
   2   5 -25      685.44      642.32     54.84 o 
   3   5 -25     1247.72     1178.89     93.45 o 
   4   5 -25     3938.63     3921.35    178.40 o 
   5   5 -25      233.33      171.30     30.08 o 
   6   5 -25     1107.09     1121.33     87.29 o 
   7   5 -25      204.56      212.55     47.48 o 
   8   5 -25      153.22      151.15     59.79 o 
   9   5 -25      543.78      523.36     60.44 o 
  10   5 -25       74.73       74.35     38.36 o 
  11   5 -25      549.36      527.46     47.60 o 
  12   5 -25      522.47      554.17     43.10 o 
  13   5 -25      595.15      590.73     60.50 o 
  14   5 -25     1770.81     1725.40    101.99 o 
  15   5 -25      139.75      151.36     29.15 o 
  16   5 -25       86.06      101.62     78.43 o 
  17   5 -25       33.29       36.20     28.88 o 
  18   5 -25      721.61      710.41     78.08 o 
  19   5 -25       46.09       19.18     24.07 o 
  20   5 -25      161.57      158.44     36.82 o 
   1   6 -25     1181.98      933.51    170.67 o 
   2   6 -25      220.09      244.66     56.12 o 
   3   6 -25      742.28      772.59    113.11 o 
   4   6 -25      897.94     1171.35     81.81 o 
   5   6 -25      356.59      345.01     28.87 o 
   6   6 -25      266.09      337.96     26.22 o 
   7   6 -25      389.20      380.90     34.66 o 
   8   6 -25      304.37      313.94     30.60 o 
   9   6 -25      778.43      730.55     71.01 o 
  10   6 -25     4078.49     4932.62    266.53 o 
  11   6 -25     1199.47      971.61    106.22 o 
  12   6 -25       53.01       29.89     32.83 o 
  13   6 -25      301.07      350.64     52.16 o 
  14   6 -25      989.58      902.02     91.96 o 
  15   6 -25     1667.27     1459.72    225.39 o 
  16   6 -25      179.17      164.02     38.77 o 
  17   6 -25      161.02      165.14     32.36 o 
   1   7 -25      947.73      664.88     96.79 o 
   2   7 -25      210.16      242.16     26.13 o 
   3   7 -25       91.61       41.21     27.31 o 
   4   7 -25      643.35      591.67     54.48 o 
   5   7 -25     3028.58     2462.86    268.07 o 
   6   7 -25      113.39      106.89     29.09 o 
   7   7 -25       79.10       76.27     25.34 o 
   8   7 -25      406.66      423.08     57.47 o 
   9   7 -25      426.29      418.70     82.29 o 
  10   7 -25      242.00      242.53     29.46 o 
  11   7 -25       73.65       67.95     27.34 o 
  12   7 -25      477.13      395.27     73.36 o 
  13   7 -25      113.02      118.28     24.83 o 
   1   8 -25       19.88        6.15     20.69 o 
   2   8 -25     2458.37     2176.43    104.01 o 
   3   8 -25      129.76       96.24     29.57 o 
   4   8 -25      210.32      178.81     39.61 o 
   5   8 -25       75.84       66.39     80.34 o 
   6   8 -25       63.46       29.29     85.08 o 
   8   8 -25      139.89      111.30     23.99 o 
   9   8 -25      233.84      220.93     37.66 o 
   0   0 -24     2393.75     2492.99    122.14 o 
   2   0 -24      571.13      544.33     34.14 o 
   4   0 -24      819.04      827.36     50.78 o 
   6   0 -24       73.98      154.46     85.81 o 
   8   0 -24      833.67      782.53     65.84 o 
  10   0 -24     3938.73     3614.92    406.57 o 
  12   0 -24    13682.95    13837.91    380.35 o 
  14   0 -24     2978.14     3294.44    161.52 o 
  16   0 -24      360.36      287.83     37.76 o 
  18   0 -24     1064.92     1145.78     77.29 o 
  20   0 -24      534.02      505.46    101.54 o 
  22   0 -24      932.30      842.28     94.84 o 
  24   0 -24       39.79       36.26     73.09 o 
   0   1 -24     8031.76     8255.72    289.46 o 
   1   1 -24     2686.39     2544.68    105.80 o 
   2   1 -24      322.36      277.34     32.41 o 
   3   1 -24      326.16      264.29     33.12 o 
   4   1 -24     1528.11     1427.85     67.30 o 
   5   1 -24     5612.08     5463.71    120.06 o 
   6   1 -24       28.52       30.61     10.65 o 
   7   1 -24     1903.09     1586.42     93.71 o 
   8   1 -24     1668.90     1626.01     75.98 o 
   9   1 -24      485.24      460.40     37.80 o 
  10   1 -24      125.10      109.94     33.95 o 
  11   1 -24     2085.45     2125.28    108.09 o 
  12   1 -24     1820.29     1494.52    104.30 o 
  13   1 -24     1049.66      916.85     66.32 o 
  14   1 -24     4184.21     4182.75    169.99 o 
  15   1 -24     3538.45     3629.40    166.31 o 
  16   1 -24      855.58      755.26     60.80 o 
  17   1 -24      651.32      660.14     45.18 o 
  18   1 -24      386.06      329.72     41.66 o 
  19   1 -24      335.95      320.09     38.89 o 
  20   1 -24      258.71      260.62     31.94 o 
  21   1 -24      824.59      719.06     60.26 o 
  22   1 -24      877.01      827.19     95.54 o 
  23   1 -24       50.20       40.58     55.62 o 
  24   1 -24      868.16      732.69     83.46 o 
  25   1 -24      293.05      349.80     69.46 o 
   0   2 -24     3693.96     4026.64    206.98 o 
   1   2 -24      452.18      409.11     37.39 o 
   2   2 -24      517.56      551.20     38.73 o 
   3   2 -24     2321.37     2372.24    170.89 o 
   4   2 -24      478.44      498.29     31.68 o 
   5   2 -24     2963.76     3288.55    225.67 o 
   6   2 -24     6105.34     6351.43    249.94 o 
   7   2 -24      896.41      891.33     67.41 o 
   8   2 -24      790.37      833.43     67.56 o 
   9   2 -24     3152.26     3074.92    219.29 o 
  10   2 -24     2174.22     1973.96     84.89 o 
  11   2 -24      849.11      804.21     82.60 o 
  12   2 -24     2582.96     2607.16    107.66 o 
  13   2 -24      220.31      135.32     50.85 o 
  14   2 -24       78.32      188.92    191.03 o 
  15   2 -24      433.35      372.96     66.95 o 
  16   2 -24     1519.06     1722.59     73.94 o 
  17   2 -24     1264.56     1056.57     76.22 o 
  18   2 -24      366.08      382.35     38.90 o 
  19   2 -24      753.41      837.13    129.99 o 
  20   2 -24       40.04       56.71     43.12 o 
  21   2 -24      286.11      293.74     31.38 o 
  22   2 -24        7.86       16.26     21.45 o 
  23   2 -24      173.88      164.33     29.46 o 
  24   2 -24      355.09      325.30     50.69 o 
   0   3 -24      202.38      239.06     96.16 o 
   1   3 -24      137.06      173.87     58.44 o 
   2   3 -24      633.16      710.57     49.89 o 
   3   3 -24     1914.85     1903.83    157.11 o 
   4   3 -24     3596.66     3583.16    142.57 o 
   5   3 -24      883.83      793.68     89.55 o 
   6   3 -24     3503.99     3788.83    132.40 o 
   7   3 -24     6567.82     7061.82    514.45 o 
   8   3 -24      976.54      994.55     77.52 o 
   9   3 -24      161.64      190.98     69.27 o 
  10   3 -24     1536.11     1586.27    103.24 o 
  11   3 -24     1811.13     1978.15    149.81 o 
  12   3 -24     4974.36     5387.54    211.41 o 
  13   3 -24     3208.49     3011.55    292.06 o 
  14   3 -24      171.46      158.78     85.24 o 
  15   3 -24     1714.46     1854.47    111.14 o 
  16   3 -24     1754.22     1757.64    123.14 o 
  17   3 -24      911.08      799.72    188.85 o 
  18   3 -24     1454.57     1336.54    156.60 o 
  19   3 -24      142.24      183.41    101.99 o 
  20   3 -24      659.67      536.22     93.87 o 
  21   3 -24      242.38      208.13     35.48 o 
  22   3 -24      163.57      213.51     45.23 o 
  23   3 -24      335.14      314.79     51.93 o 
  24   3 -24      125.91       97.77     18.23 o 
   0   4 -24       39.51       88.25     54.72 o 
   1   4 -24      535.58      533.49     64.01 o 
   2   4 -24      711.19      631.40     51.27 o 
   3   4 -24      304.24      256.71     37.04 o 
   4   4 -24      674.34      732.46     58.36 o 
   5   4 -24     1384.78     1186.81    106.73 o 
   6   4 -24     1347.16     1416.72    100.01 o 
   7   4 -24       49.26       42.18     19.01 o 
   8   4 -24     7353.48     7193.92    326.87 o 
   9   4 -24     1187.45     1292.51    125.49 o 
  10   4 -24      299.37      270.78     53.69 o 
  11   4 -24     4413.36     5014.14    445.76 o 
  12   4 -24      284.05      361.49     37.14 o 
  13   4 -24       35.47       31.29     19.18 o 
  14   4 -24     1613.93     1578.49    117.73 o 
  15   4 -24      207.56      211.07    111.80 o 
  16   4 -24      570.67      507.03     79.48 o 
  17   4 -24      146.49      136.91    120.64 o 
  18   4 -24      111.92       92.73     62.99 o 
  19   4 -24      830.23      853.00    143.52 o 
  20   4 -24      353.86      323.26     38.87 o 
  21   4 -24       81.16       72.50     63.78 o 
  22   4 -24      281.74      266.78     44.08 o 
   0   5 -24      949.32     1016.89    159.58 o 
   1   5 -24     1345.77     1264.97    200.71 o 
   2   5 -24     1205.03     1265.60    108.13 o 
   3   5 -24      319.47      328.71     60.24 o 
   4   5 -24      583.23      565.85     65.45 o 
   5   5 -24      546.62      446.62     45.13 o 
   6   5 -24     1393.09     1325.19     86.92 o 
   7   5 -24      134.47      195.61     85.22 o 
   8   5 -24      635.90      665.70     55.26 o 
   9   5 -24      502.62      534.55     46.64 o 
  10   5 -24      196.54      216.46     38.59 o 
  11   5 -24      483.55      409.95     43.15 o 
  12   5 -24      673.57      692.19     64.23 o 
  13   5 -24     1710.69     1664.71    157.65 o 
  14   5 -24      917.67     1037.70     98.61 o 
  15   5 -24     1530.24     1576.50     95.36 o 
  16   5 -24      199.73      228.85     38.33 o 
  17   5 -24      107.18       87.33     63.86 o 
  18   5 -24     1253.05     1275.17     95.94 o 
  19   5 -24      148.41      128.59     33.46 o 
  20   5 -24      891.29      941.34     58.56 o 
   0   6 -24     5486.77     5590.00    479.66 o 
   1   6 -24      151.77      128.48     57.82 o 
   2   6 -24     1424.97     1387.04    128.70 o 
   3   6 -24       14.40       11.34     12.24 o 
   4   6 -24     1003.55     1131.89     67.49 o 
   5   6 -24      500.25      460.69     32.71 o 
   6   6 -24      865.30      710.62     88.67 o 
   7   6 -24      635.25      533.02     78.06 o 
   8   6 -24      154.85      146.36     25.56 o 
   9   6 -24      288.18      270.45     38.45 o 
  10   6 -24     1815.87     1989.14    118.18 o 
  11   6 -24       60.05       92.52     55.78 o 
  12   6 -24      359.32      407.20     47.22 o 
  13   6 -24      395.85      352.49     34.77 o 
  14   6 -24     1557.31     1532.82    124.49 o 
  15   6 -24      259.20      207.07     30.16 o 
  16   6 -24       87.37       93.56     19.70 o 
  17   6 -24      216.90      222.60     44.91 o 
  18   6 -24      482.03      483.70     87.31 o 
   0   7 -24     1129.13     1145.21    133.80 o 
   1   7 -24     1812.15     1444.42     84.43 o 
   2   7 -24       35.77       54.13     32.76 o 
   3   7 -24      348.89      305.88     27.84 o 
   4   7 -24      327.65      337.35     29.60 o 
   5   7 -24      925.66      677.23     48.10 o 
   6   7 -24       33.73       47.09     29.80 o 
   7   7 -24      211.70      190.01     25.91 o 
   8   7 -24     1757.66     1654.41    105.05 o 
   9   7 -24      694.00      621.55     71.71 o 
  10   7 -24      268.21      305.08     34.86 o 
  11   7 -24       56.93       69.28     28.59 o 
  12   7 -24      807.33      831.16     80.69 o 
  13   7 -24      460.29      393.85     60.39 o 
  14   7 -24      159.00      127.48     25.11 o 
   0   8 -24      629.50      566.83     97.07 o 
   1   8 -24       66.97       26.86     55.42 o 
   2   8 -24      611.35      502.01     62.82 o 
   3   8 -24      325.55      271.93     30.90 o 
   4   8 -24      339.53      340.04     71.69 o 
   5   8 -24      211.98      150.63     37.94 o 
   6   8 -24      251.04      244.08     38.22 o 
   8   8 -24      653.56      680.64    100.14 o 
   9   8 -24      493.45      489.28     86.47 o 
  10   8 -24       17.15        7.53     12.55 o 
   2   0 -23     4150.24     4271.62    119.76 o 
   4   0 -23       99.12      106.02     48.46 o 
   6   0 -23     5012.84     5150.37    159.14 o 
   8   0 -23     2464.43     2398.21     83.45 o 
  10   0 -23      186.95      291.63     67.06 o 
  12   0 -23       63.67       45.89     24.83 o 
  14   0 -23     7036.66     6716.11    305.41 o 
  16   0 -23       81.08       38.34     22.73 o 
  18   0 -23     3363.19     2937.61    363.14 o 
  20   0 -23     3138.42     2807.92    171.83 o 
  22   0 -23     2603.65     2795.92    303.22 o 
  24   0 -23      893.51      807.00    118.55 o 
   1   1 -23      601.04      572.04     58.72 o 
   2   1 -23       41.08       36.90     11.99 o 
   3   1 -23      462.55      436.30     30.71 o 
   4   1 -23     3294.21     3310.94     83.83 o 
   5   1 -23     2661.38     2817.53    117.23 o 
   6   1 -23     2808.60     2908.96     76.94 o 
   7   1 -23      313.28      278.88     33.17 o 
   8   1 -23     3958.42     4266.94     84.50 o 
   9   1 -23     2139.82     1962.76     96.78 o 
  10   1 -23      520.18      428.62     39.83 o 
  11   1 -23     3308.66     2964.03    150.77 o 
  12   1 -23     6367.31     6003.08    161.38 o 
  13   1 -23     1348.09     1340.87     88.45 o 
  14   1 -23     3608.61     3453.41    114.01 o 
  15   1 -23     1946.24     2059.00    184.91 o 
  16   1 -23       82.09      148.34     55.79 o 
  17   1 -23      942.53      851.52     66.27 o 
  18   1 -23       41.67       50.62     24.65 o 
  19   1 -23      423.09      416.08     33.95 o 
  20   1 -23      304.47      273.60     35.09 o 
  21   1 -23       29.97       43.85     32.90 o 
  22   1 -23      564.67      694.36     84.24 o 
  23   1 -23      496.47      561.16     58.32 o 
  24   1 -23      488.39      508.32     52.32 o 
  25   1 -23      653.88      587.28     77.27 o 
   1   2 -23      518.60      480.42     42.88 o 
   2   2 -23      659.25      623.11     41.65 o 
   3   2 -23      736.01      730.00     79.64 o 
   4   2 -23     2250.65     2566.91     88.72 o 
   5   2 -23     3730.52     3665.62    455.86 o 
   6   2 -23     3767.10     3884.93    165.68 o 
   7   2 -23     1553.43     1758.19    152.54 o 
   8   2 -23     8291.00     8985.61    230.16 o 
   9   2 -23     1135.85      966.07     56.89 o 
  10   2 -23     6253.97     6441.38    203.29 o 
  11   2 -23     3852.47     3080.76    134.04 o 
  12   2 -23     1133.02     1087.12     86.43 o 
  13   2 -23     7148.91     6787.85    317.43 o 
  14   2 -23     2482.65     2505.60    218.89 o 
  15   2 -23     4508.15     5183.74    225.98 o 
  16   2 -23     1759.37     1822.62    151.32 o 
  17   2 -23       52.06      115.57     73.49 o 
  18   2 -23     1396.41     1437.51    111.00 o 
  19   2 -23     1304.74     1442.26     86.38 o 
  20   2 -23       29.14       44.07     33.80 o 
  21   2 -23      430.07      448.85     38.81 o 
  22   2 -23      331.29      322.83     36.61 o 
  23   2 -23      719.63      797.23     87.34 o 
  24   2 -23     1451.65     1386.58    376.44 o 
  25   2 -23       87.76       21.20     35.78 o 
   1   3 -23     1009.30     1008.88     82.65 o 
   2   3 -23      159.99      162.99     66.77 o 
   3   3 -23     3736.58     3574.46    133.15 o 
   4   3 -23     1512.05     1538.92     89.94 o 
   5   3 -23     1503.11     1229.49    165.56 o 
   6   3 -23       31.55       39.41     17.55 o 
   7   3 -23     7833.87     7306.88    722.73 o 
   8   3 -23     3263.03     3430.95    131.25 o 
   9   3 -23     3264.87     3177.35    141.11 o 
  10   3 -23      725.91      788.03     66.57 o 
  11   3 -23       94.33       87.81     41.65 o 
  12   3 -23     6081.82     6029.82    188.46 o 
  13   3 -23     8833.17     7793.53   1434.01 o 
  14   3 -23      531.79      545.69     57.33 o 
  15   3 -23      271.74      261.38     66.39 o 
  16   3 -23      683.68      634.41    154.40 o 
  17   3 -23      126.82      136.66     85.75 o 
  18   3 -23      909.29      896.90    278.11 o 
  19   3 -23      753.55      897.28    104.35 o 
  20   3 -23      455.83      469.54     66.37 o 
  21   3 -23       28.15       15.47     21.50 o 
  22   3 -23      676.67      634.69     76.33 o 
  23   3 -23        7.85       23.95     32.40 o 
  24   3 -23      563.52      570.78     64.65 o 
   1   4 -23     1668.56     1614.31    136.88 o 
   2   4 -23     1967.65     2024.76    135.71 o 
   3   4 -23      571.88      540.29     38.26 o 
   4   4 -23     1117.29     1179.22     78.06 o 
   5   4 -23      616.29      510.94     74.56 o 
   6   4 -23      323.61      418.80     49.51 o 
   7   4 -23      183.44      163.18     72.62 o 
   8   4 -23      321.75      279.69     46.09 o 
   9   4 -23        7.04        5.52     13.64 o 
  10   4 -23      115.24      165.73     74.46 o 
  11   4 -23      435.07      382.48     38.09 o 
  12   4 -23      488.20      484.91     44.03 o 
  13   4 -23      177.89      161.05     84.13 o 
  14   4 -23      193.85      188.72     70.57 o 
  15   4 -23      235.31      180.76     33.64 o 
  16   4 -23      154.13      176.01     78.41 o 
  17   4 -23        6.99       36.96     22.98 o 
  18   4 -23      422.80      516.71     73.31 o 
  19   4 -23     2167.46     2373.90    187.11 o 
  20   4 -23     2471.67     2685.69    178.51 o 
  21   4 -23      158.03      169.06     38.19 o 
  22   4 -23        2.22        4.70     13.59 o 
  23   4 -23     2842.42     2781.42    179.09 o 
   1   5 -23      490.90      493.35     46.51 o 
   2   5 -23      780.89      683.86     67.45 o 
   3   5 -23        8.94       12.34     12.51 o 
   4   5 -23     2015.72     1957.87     99.22 o 
   5   5 -23     2120.58     1779.57    152.97 o 
   6   5 -23      361.62      323.47     59.51 o 
   7   5 -23     1587.03     1230.16    105.13 o 
   8   5 -23     1140.17     1144.42    136.93 o 
   9   5 -23      444.80      332.33     43.96 o 
  10   5 -23       18.17       21.00     13.28 o 
  11   5 -23       68.34       86.83     43.52 o 
  12   5 -23      173.07      225.30     46.04 o 
  13   5 -23     3310.65     3810.12    162.05 o 
  14   5 -23      130.29      135.41     35.22 o 
  15   5 -23      261.80      216.00     29.06 o 
  16   5 -23      201.48      185.99     25.13 o 
  17   5 -23        8.04        8.52     19.50 o 
  18   5 -23      396.23      408.45     60.88 o 
  19   5 -23        7.85       10.10     16.33 o 
  20   5 -23      278.12      300.03     50.35 o 
  21   5 -23      778.43      757.91    114.65 o 
   1   6 -23     1116.79     1025.49    118.23 o 
   2   6 -23     1304.62     1305.12    117.45 o 
   3   6 -23       94.70      103.18     51.78 o 
   4   6 -23     2079.36     2163.12    134.88 o 
   5   6 -23      125.34       79.17     31.31 o 
   6   6 -23      994.00     1052.37     68.33 o 
   7   6 -23     2659.84     2153.74    135.32 o 
   8   6 -23      369.17      372.59     30.47 o 
   9   6 -23      616.12      509.92     61.76 o 
  10   6 -23      517.96      477.83     42.40 o 
  11   6 -23      622.49      530.09     70.65 o 
  12   6 -23      112.15      107.08     63.32 o 
  13   6 -23      394.96      341.35     40.94 o 
  14   6 -23       77.26      113.27     61.41 o 
  15   6 -23      195.92      183.84     21.85 o 
  16   6 -23      160.98      148.35     18.31 o 
  17   6 -23      292.32      307.96     71.13 o 
  18   6 -23      700.74      755.12    112.70 o 
   1   7 -23      832.96      752.76     54.72 o 
   2   7 -23     1167.87     1102.91     78.71 o 
   3   7 -23      567.54      456.17     43.08 o 
   4   7 -23     1437.59     1394.35     86.43 o 
   5   7 -23      180.08      206.07     26.41 o 
   6   7 -23     1454.64     1274.61    141.00 o 
   7   7 -23      334.50      257.53     27.80 o 
   8   7 -23      316.97      356.25     27.60 o 
   9   7 -23      561.43      507.02     42.49 o 
  10   7 -23      221.26      209.98     31.90 o 
  11   7 -23       53.19       45.42     35.86 o 
  12   7 -23      214.81      230.02     28.90 o 
  13   7 -23      163.17      142.88     26.64 o 
  14   7 -23      193.50      149.60     71.97 o 
  15   7 -23       85.07       50.77     49.65 o 
   1   8 -23      319.80      249.67     34.15 o 
   2   8 -23      561.20      478.38     64.30 o 
   3   8 -23       37.75       17.75     23.43 o 
   4   8 -23      121.80      102.06     41.84 o 
   6   8 -23      282.05      278.39     46.58 o 
   8   8 -23      163.20      153.42     32.92 o 
   9   8 -23       17.98       10.32     44.07 o 
  10   8 -23       74.00       59.14     22.87 o 
  11   8 -23       43.25       10.32     54.12 o 
   0   0 -22     2784.13     2725.90     98.11 o 
   2   0 -22      229.57      217.57     52.51 o 
   4   0 -22      511.16      533.67     34.92 o 
   6   0 -22    14744.35    16296.09    380.12 o 
   8   0 -22       71.80       52.21     23.99 o 
  10   0 -22     6559.79     6790.72    174.36 o 
  12   0 -22     4324.62     4364.19    165.24 o 
  14   0 -22      307.04      284.26     69.13 o 
  16   0 -22      537.63      524.30    108.68 o 
  18   0 -22     1297.65     1531.49    193.73 o 
  20   0 -22     3929.58     4519.84    231.81 o 
  22   0 -22      893.18     1031.31    122.96 o 
  24   0 -22     1283.56     1081.68     94.89 o 
   0   1 -22    17044.39    17960.49    795.51 o 
   1   1 -22     1775.02     1745.76     89.27 o 
   2   1 -22      478.00      497.83     27.49 o 
   3   1 -22     1754.93     1570.05     89.45 o 
   4   1 -22       11.63       62.99     18.36 o 
   5   1 -22     9698.02     9471.42    242.60 o 
   6   1 -22     9547.76     9650.81    178.73 o 
   7   1 -22      128.43      119.18     28.37 o 
   8   1 -22      244.14      232.29     59.17 o 
   9   1 -22     1404.47     1406.86     67.35 o 
  10   1 -22     2124.35     1996.24     93.01 o 
  11   1 -22      314.58      288.28     87.94 o 
  12   1 -22      152.07      140.05     56.25 o 
  13   1 -22      233.46      168.78     46.68 o 
  14   1 -22      150.66      148.05     51.34 o 
  15   1 -22     1086.96      993.86     62.71 o 
  16   1 -22      442.74      384.99     53.52 o 
  17   1 -22     4028.06     3848.63    172.97 o 
  18   1 -22       64.34       74.87     43.18 o 
  19   1 -22      456.01      520.92     70.64 o 
  20   1 -22      570.60      482.00     37.36 o 
  21   1 -22      704.76      732.80     66.34 o 
  22   1 -22      363.85      252.39     41.12 o 
  23   1 -22      499.32      411.81     45.50 o 
  24   1 -22      180.89      142.27     25.29 o 
  25   1 -22       77.06       97.27     29.59 o 
  26   1 -22      258.40      229.02     43.52 o 
   0   2 -22     8261.39     9942.01    350.19 o 
   1   2 -22       14.22       28.20     14.06 o 
   2   2 -22     3463.72     3834.75    110.86 o 
   3   2 -22     1985.22     2117.27    107.05 o 
   4   2 -22      124.79      218.19     46.16 o 
   5   2 -22      834.41      723.80     60.66 o 
   6   2 -22      800.87      877.12     65.48 o 
   7   2 -22      206.57      233.66     74.76 o 
   8   2 -22     3159.93     3228.21     88.52 o 
   9   2 -22     4859.40     4835.86    215.04 o 
  10   2 -22     2519.66     2525.69     90.12 o 
  11   2 -22     3081.98     3159.40    161.22 o 
  12   2 -22     1111.78     1080.46     89.61 o 
  13   2 -22     9604.67     9019.85    357.39 o 
  14   2 -22     2038.03     2132.95    125.73 o 
  15   2 -22      101.07       55.08     24.15 o 
  16   2 -22     1665.99     1709.18    157.46 o 
  17   2 -22     1181.50     1213.90    128.79 o 
  18   2 -22     2002.06     2191.64     93.43 o 
  19   2 -22      755.49      792.70     64.03 o 
  20   2 -22      103.36       72.98     40.95 o 
  21   2 -22     3383.71     3504.25    188.70 o 
  22   2 -22      153.92      112.48     30.29 o 
  23   2 -22      116.12       62.46     62.95 o 
  24   2 -22      643.33      765.42     84.50 o 
  25   2 -22       37.05       29.15     45.41 o 
  26   2 -22      840.49      808.96     72.25 o 
   0   3 -22     6311.07     6763.66    216.43 o 
   1   3 -22     2206.95     2266.53    106.12 o 
   2   3 -22      823.04      831.80     45.59 o 
   3   3 -22      873.07      689.78     47.54 o 
   4   3 -22     3034.64     2988.37     86.46 o 
   5   3 -22       41.56       34.49     18.26 o 
   6   3 -22       97.60      112.98     43.46 o 
   7   3 -22     4863.77     4413.31    325.62 o 
   8   3 -22     6530.81     6803.40    198.23 o 
   9   3 -22     9635.22     8698.88    497.75 o 
  10   3 -22      431.69      440.39     38.33 o 
  11   3 -22      411.32      453.90     51.04 o 
  12   3 -22     2726.58     2726.64    111.94 o 
  13   3 -22      309.83      193.77     57.50 o 
  14   3 -22      178.27      170.78     94.48 o 
  15   3 -22     1177.11     1052.29    118.94 o 
  16   3 -22     2297.94     2683.25    191.06 o 
  17   3 -22      123.09      138.18     95.74 o 
  18   3 -22      685.13      639.35    106.56 o 
  19   3 -22      502.32      438.83     66.42 o 
  20   3 -22      653.52      701.30     86.24 o 
  21   3 -22      613.90      643.60     80.47 o 
  22   3 -22     2026.38     2068.14    203.91 o 
  23   3 -22      331.11      325.92     37.37 o 
  24   3 -22       32.37       17.97     37.45 o 
  25   3 -22      256.78      285.11     45.20 o 
   0   4 -22      532.88      480.58     42.05 o 
   1   4 -22      431.66      349.38     32.41 o 
   2   4 -22     1872.31     1890.96     88.80 o 
   3   4 -22       51.11       56.75     25.54 o 
   4   4 -22     2112.92     2376.98    134.51 o 
   5   4 -22     1895.33     1893.52    119.09 o 
   6   4 -22     2370.71     2377.37    155.49 o 
   7   4 -22     2778.86     2713.76    153.51 o 
   8   4 -22       16.20       38.26     18.44 o 
   9   4 -22     1248.04     1244.36     94.44 o 
  10   4 -22     3668.89     3557.63    185.73 o 
  11   4 -22    12143.82    13247.90    497.65 o 
  12   4 -22     2038.80     1972.15    135.09 o 
  13   4 -22      295.72      282.39     40.33 o 
  14   4 -22      493.82      532.09     58.23 o 
  15   4 -22      192.62      160.53     32.29 o 
  16   4 -22      352.53      300.10     59.73 o 
  17   4 -22        0.32       16.68     19.26 o 
  18   4 -22      134.96      180.67     84.63 o 
  19   4 -22     1854.19     1910.33    282.58 o 
  20   4 -22     1976.14     1896.31    215.07 o 
  21   4 -22      401.71      382.36     57.68 o 
  22   4 -22      369.73      378.59     55.08 o 
  23   4 -22      290.98      262.24     45.58 o 
  24   4 -22       98.02       30.68     82.29 o 
   0   5 -22       33.98       52.25     22.24 o 
   1   5 -22     4576.82     4658.62    225.69 o 
   2   5 -22     1442.09     1352.13     78.72 o 
   3   5 -22     2241.06     2132.47    105.82 o 
   4   5 -22      408.61      371.94     39.00 o 
   5   5 -22     1983.54     1953.97    123.45 o 
   6   5 -22     1646.25     1804.51     91.17 o 
   7   5 -22     3405.35     3135.74    199.18 o 
   8   5 -22     4430.16     4382.15    250.10 o 
   9   5 -22     2295.80     2407.07    208.56 o 
  10   5 -22     1243.90     1329.69    143.16 o 
  11   5 -22      644.87      699.08     81.54 o 
  12   5 -22      495.16      583.94     51.32 o 
  13   5 -22     1046.41      936.97     96.78 o 
  14   5 -22     1122.68     1177.84    106.21 o 
  15   5 -22       18.75       33.32     22.75 o 
  16   5 -22      626.01      705.38     63.06 o 
  17   5 -22      435.85      492.38     67.63 o 
  18   5 -22      817.34      887.46     99.63 o 
  19   5 -22      150.63      128.96     82.65 o 
  20   5 -22      682.48      747.20     77.77 o 
  21   5 -22      340.03      294.77     46.62 o 
  22   5 -22        2.90        6.42     19.25 o 
   0   6 -22      259.60      269.52     33.26 o 
   1   6 -22     1006.13      953.71     74.40 o 
   2   6 -22     1203.69     1453.72     93.61 o 
   3   6 -22     2824.32     2871.99    320.97 o 
   4   6 -22     2754.20     2976.84    241.34 o 
   5   6 -22      619.70      650.44     81.03 o 
   6   6 -22     1501.55     1546.38    130.17 o 
   7   6 -22     1586.59     1238.45    160.91 o 
   8   6 -22      553.33      517.40     37.78 o 
   9   6 -22      703.83      550.38     52.11 o 
  10   6 -22      215.15      193.96     44.96 o 
  11   6 -22      913.04      858.12    139.61 o 
  12   6 -22      945.72     1063.66    101.13 o 
  13   6 -22      685.83      608.04    105.16 o 
  14   6 -22      876.20      971.49     84.40 o 
  15   6 -22      143.20      107.16     27.21 o 
  16   6 -22       32.48       33.06     39.29 o 
  17   6 -22      141.97      130.86     65.83 o 
  18   6 -22      426.40      508.53     84.80 o 
  19   6 -22      461.64      477.01     88.15 o 
   0   7 -22      724.52      735.02     73.69 o 
   1   7 -22      195.13      172.95     30.04 o 
   2   7 -22      450.43      454.00     29.44 o 
   3   7 -22      855.50      659.38     84.61 o 
   4   7 -22       88.63       66.12     26.22 o 
   5   7 -22      232.92      220.02     26.81 o 
   6   7 -22     2523.65     2251.95    247.74 o 
   7   7 -22      354.87      289.99     34.59 o 
   8   7 -22     1659.19     1691.41     96.71 o 
   9   7 -22      185.37      147.15     27.44 o 
  10   7 -22        0.70        9.41     10.59 o 
  11   7 -22     1128.33     1382.95    187.32 o 
  12   7 -22      173.53      151.97     35.53 o 
  13   7 -22     1997.82     1846.10    172.95 o 
  14   7 -22      776.40      820.11     80.92 o 
   0   8 -22      187.90      106.00    122.74 o 
   1   8 -22      342.47      234.75     33.43 o 
   2   8 -22      107.78       54.15     74.88 o 
   3   8 -22      812.20      495.58    111.02 o 
   4   8 -22      201.65      196.81     40.34 o 
   5   8 -22      476.25      400.85     73.64 o 
   6   8 -22       10.23       32.07     29.99 o 
   7   8 -22      359.35      274.64     28.56 o 
   8   8 -22        4.26        9.14     11.92 o 
   9   8 -22        3.28        3.77      7.10 o 
  10   8 -22      213.63      292.62     66.95 o 
  12   8 -22      191.67      167.09     31.80 o 
   2   0 -21    24587.14    27155.25    904.79 o 
   4   0 -21     3963.71     3784.26     89.31 o 
   6   0 -21     2316.67     1950.17    169.25 o 
   8   0 -21     3504.44     3864.02    130.52 o 
  10   0 -21    16273.73    16663.64    282.35 o 
  12   0 -21      513.44      574.97     56.80 o 
  14   0 -21      999.79     1072.26    104.46 o 
  16   0 -21     1150.45      967.87     95.17 o 
  18   0 -21     2759.96     2717.68    275.18 o 
  20   0 -21      332.02      454.59     92.19 o 
  22   0 -21      210.30      158.88     45.19 o 
  24   0 -21     1244.39      963.48    316.33 o 
  26   0 -21      554.41      635.17     98.47 o 
   1   1 -21      160.89      140.73     29.47 o 
   2   1 -21     6220.59     6165.71    101.73 o 
   3   1 -21     1396.29     1361.00     84.34 o 
   4   1 -21      270.34      242.77     21.48 o 
   5   1 -21     7924.25     7500.45    226.39 o 
   6   1 -21       93.65       71.99     20.80 o 
   7   1 -21      657.07      528.66     30.82 o 
   8   1 -21     2526.86     2555.86     79.73 o 
   9   1 -21     1711.85     1447.85     69.49 o 
  10   1 -21     1570.43     1690.06     81.01 o 
  11   1 -21     2543.72     2062.77    114.00 o 
  12   1 -21      142.70      145.72     41.36 o 
  13   1 -21      185.89      181.60     44.44 o 
  14   1 -21      311.66      307.30     33.73 o 
  15   1 -21      502.75      461.52     40.86 o 
  16   1 -21       53.84       40.81     18.41 o 
  17   1 -21     1012.59      886.05    132.21 o 
  18   1 -21     1295.30     1331.31    105.39 o 
  19   1 -21      896.22      852.77     94.19 o 
  20   1 -21      352.27      467.14     51.61 o 
  21   1 -21       13.04       31.84     32.40 o 
  22   1 -21      231.65      256.19     40.83 o 
  23   1 -21      299.43      257.22     32.86 o 
  24   1 -21      135.29       94.30     30.90 o 
  25   1 -21      520.04      491.33     65.46 o 
  26   1 -21      564.98      418.01     71.44 o 
  27   1 -21      532.52      544.23     83.69 o 
   1   2 -21     1390.51     1266.83    102.66 o 
   2   2 -21      406.85      380.85     26.67 o 
   3   2 -21      403.54      396.39     28.37 o 
   4   2 -21     2728.66     2910.60     85.32 o 
   5   2 -21      247.65      249.56     33.64 o 
   6   2 -21     1619.48     1581.17     80.00 o 
   7   2 -21     3263.60     2469.48    145.75 o 
   8   2 -21      200.02      191.92     55.91 o 
   9   2 -21     2524.80     2286.17    104.98 o 
  10   2 -21      374.06      455.50     37.14 o 
  11   2 -21     1506.15     1217.27     74.06 o 
  12   2 -21     1811.74     1620.21    104.27 o 
  13   2 -21      720.56      617.03     60.66 o 
  14   2 -21     2290.61     2188.97     90.14 o 
  15   2 -21     2520.25     2305.69     98.18 o 
  16   2 -21     3606.66     4096.26    194.22 o 
  17   2 -21     2097.32     2388.38    172.13 o 
  18   2 -21      374.93      480.87     83.45 o 
  19   2 -21      409.80      331.91     38.33 o 
  20   2 -21      513.46      513.04     54.29 o 
  21   2 -21      198.83      176.42     47.25 o 
  22   2 -21      494.41      487.29     56.85 o 
  23   2 -21      113.58       89.42     51.87 o 
  24   2 -21       90.63       90.60     38.31 o 
  25   2 -21      304.12      356.25     51.88 o 
  26   2 -21      418.98      478.90     64.49 o 
   1   3 -21     1376.63     1160.38     71.92 o 
   2   3 -21      552.75      510.05     30.56 o 
   3   3 -21      363.12      347.75     31.76 o 
   4   3 -21     6419.68     6678.79    220.19 o 
   5   3 -21      995.88      929.59     62.10 o 
   6   3 -21      896.20      930.21     44.68 o 
   7   3 -21     1651.81     1616.84     96.14 o 
   8   3 -21      354.90      335.76     35.07 o 
   9   3 -21     3914.41     3415.69    220.42 o 
  10   3 -21      224.91      255.71     36.59 o 
  11   3 -21     1202.45     1140.45     92.06 o 
  12   3 -21      598.38      500.95     47.26 o 
  13   3 -21     3367.79     3523.38    140.88 o 
  14   3 -21      292.61      236.63     84.14 o 
  15   3 -21     2234.69     2540.00    225.15 o 
  16   3 -21      489.47      649.49     88.07 o 
  17   3 -21      993.04     1106.12    128.83 o 
  18   3 -21     1524.32     1509.01    155.71 o 
  19   3 -21      163.08      144.53     68.17 o 
  20   3 -21      110.39      156.05    107.32 o 
  21   3 -21      287.22      322.30     50.12 o 
  22   3 -21       36.78       21.95     29.55 o 
  23   3 -21      309.03      380.12     59.76 o 
  24   3 -21      602.66      641.34     74.42 o 
  25   3 -21     1598.86     1750.37     92.96 o 
   1   4 -21     1002.63      982.60     48.20 o 
   2   4 -21      559.00      574.94     30.06 o 
   3   4 -21     1941.00     1905.18     95.12 o 
   4   4 -21      821.51      703.57     44.79 o 
   5   4 -21     1607.47     1414.01     92.29 o 
   6   4 -21      727.91      877.64     67.74 o 
   7   4 -21     1288.53     1120.50    104.76 o 
   8   4 -21      857.79      938.98     71.89 o 
   9   4 -21      554.07      521.75     57.37 o 
  10   4 -21      283.95      318.83     52.04 o 
  11   4 -21    10847.51    11876.49    240.99 o 
  12   4 -21     1905.91     1940.02    117.27 o 
  13   4 -21      605.26      539.04     88.28 o 
  14   4 -21     3177.20     3600.34    240.54 o 
  15   4 -21      145.02      129.99     85.36 o 
  16   4 -21       92.18      107.48     57.13 o 
  17   4 -21      628.48      713.86     81.56 o 
  18   4 -21      319.35      296.71     49.51 o 
  19   4 -21      900.01      754.93     87.64 o 
  20   4 -21      126.91      151.03     43.57 o 
  21   4 -21      304.95      412.37     56.69 o 
  22   4 -21      245.23      282.07     36.78 o 
  23   4 -21       54.62       82.85     29.26 o 
  24   4 -21       62.55       34.59    102.37 o 
   1   5 -21     1453.58     1246.26     98.17 o 
   2   5 -21      617.24      612.11     42.26 o 
   3   5 -21     4790.95     4773.70    214.88 o 
   4   5 -21      310.44      281.45     39.46 o 
   5   5 -21      472.38      389.62     52.92 o 
   6   5 -21     1385.11     1318.64     81.15 o 
   7   5 -21     1450.41     1439.59    169.59 o 
   8   5 -21     4046.41     4068.55    174.25 o 
   9   5 -21     2111.26     1901.83    363.78 o 
  10   5 -21      126.52      113.46     47.33 o 
  11   5 -21      293.71      331.46     49.26 o 
  12   5 -21      851.56      881.53     88.10 o 
  13   5 -21      895.76      951.61    100.20 o 
  14   5 -21      234.82      226.81     38.01 o 
  15   5 -21      830.09      860.62    104.51 o 
  16   5 -21      616.41      677.75     56.90 o 
  17   5 -21      298.31      357.89     69.18 o 
  18   5 -21      279.04      274.67     39.93 o 
  19   5 -21      184.85      262.16     43.56 o 
  20   5 -21      213.44      194.72     30.18 o 
  21   5 -21      286.96      261.81     44.80 o 
  22   5 -21      315.27      359.85     76.15 o 
   1   6 -21      173.77      205.67     52.55 o 
   2   6 -21      877.91      972.65     86.19 o 
   3   6 -21      292.70      398.98     61.36 o 
   4   6 -21       59.74       85.12     32.61 o 
   5   6 -21      404.81      418.76     41.01 o 
   6   6 -21     1373.68     1276.31    108.73 o 
   7   6 -21      472.71      487.37     40.26 o 
   8   6 -21       46.34       64.56     31.13 o 
   9   6 -21      311.93      255.62     50.12 o 
  10   6 -21      728.06      873.44     72.60 o 
  11   6 -21       78.01       88.21     41.34 o 
  12   6 -21      202.97      169.78     41.46 o 
  13   6 -21      216.94      195.58     32.96 o 
  14   6 -21      886.46      974.96     91.90 o 
  15   6 -21      115.87       93.63     26.86 o 
  16   6 -21      288.55      218.61     33.23 o 
  17   6 -21      296.25      290.70     23.78 o 
  18   6 -21      229.37      237.67     47.98 o 
  19   6 -21      189.99      214.23     47.14 o 
   1   7 -21      482.62      392.25     25.78 o 
   2   7 -21     1581.77     1651.94     94.75 o 
   3   7 -21      180.27      118.16     44.62 o 
   4   7 -21     4419.66     4532.90    120.77 o 
   5   7 -21      296.35      296.63     41.82 o 
   6   7 -21      180.73      182.38     65.23 o 
   7   7 -21      197.44      184.24     29.65 o 
   8   7 -21      141.84      176.72     35.95 o 
   9   7 -21      411.49      339.86     53.38 o 
  10   7 -21      731.97      710.44     58.78 o 
  11   7 -21      110.22       93.79     48.68 o 
  12   7 -21      504.55      467.39     43.41 o 
  13   7 -21      344.61      280.62     49.10 o 
  14   7 -21      165.09       66.22     66.60 o 
  15   7 -21      193.66      123.30     30.96 o 
  16   7 -21      357.03      348.13     62.76 o 
   1   8 -21      456.12      354.08     73.99 o 
   2   8 -21      282.20      246.29     36.75 o 
   3   8 -21      506.49      386.60    119.67 o 
   4   8 -21      507.19      366.24     85.41 o 
   5   8 -21      132.74      137.30     37.80 o 
   6   8 -21      122.55       86.84     28.69 o 
   7   8 -21      367.92      362.91     78.11 o 
   8   8 -21     1240.57     1358.67     93.64 o 
   9   8 -21      241.65      265.16     46.45 o 
  10   8 -21        7.95        1.68      6.96 o 
  11   8 -21      159.69      118.27     32.92 o 
  12   8 -21      427.66      546.46     82.01 o 
  13   8 -21      129.63      141.43     88.71 o 
   1   9 -21      385.91      287.04     61.93 o 
   2   9 -21      477.76      375.19     69.18 o 
   3   9 -21      392.62      285.37     63.88 o 
   4   9 -21      302.85      226.23     42.12 o 
   5   9 -21      415.22      315.49     65.83 o 
   6   9 -21     1008.03     1065.31     80.90 o 
   0   0 -20      418.40      427.07    111.02 o 
   2   0 -20     5848.29     6536.79    198.08 o 
   4   0 -20     3462.17     3913.52    151.89 o 
   6   0 -20      419.25      466.76     69.91 o 
   8   0 -20    10691.38    10627.99    326.91 o 
  10   0 -20     5275.76     4919.52    211.04 o 
  12   0 -20      828.93      834.08     54.98 o 
  14   0 -20      427.13      420.75     70.88 o 
  16   0 -20      899.66      916.68     91.88 o 
  18   0 -20    12858.96    12944.89    591.20 o 
  20   0 -20     5068.07     5294.48    270.86 o 
  22   0 -20     1326.65     1480.97     91.38 o 
  24   0 -20     1690.46     1757.67    206.70 o 
  26   0 -20     2384.99     2000.54    682.03 o 
   0   1 -20      108.66       94.35     35.49 o 
   1   1 -20     1835.04     1906.27    144.10 o 
   2   1 -20      678.93      646.28     35.90 o 
   3   1 -20      983.86      817.49    174.50 o 
   4   1 -20     1765.91     1800.75     71.31 o 
   5   1 -20     1142.20     1280.86    131.94 o 
   6   1 -20     6011.81     6658.23     97.68 o 
   7   1 -20      949.58      817.52     53.72 o 
   8   1 -20      644.43      655.66     38.59 o 
   9   1 -20      814.52      658.79     48.92 o 
  10   1 -20     1090.29      934.59     52.65 o 
  11   1 -20     1019.46      952.73     56.01 o 
  12   1 -20       83.14      118.65     30.55 o 
  13   1 -20     2752.09     2972.54     87.05 o 
  14   1 -20       73.53       69.18     21.81 o 
  15   1 -20      681.76      658.35     57.63 o 
  16   1 -20      950.81      700.55     56.56 o 
  17   1 -20      665.49      648.44     66.75 o 
  18   1 -20      568.57      555.52     82.89 o 
  19   1 -20     2020.79     1962.14    197.71 o 
  20   1 -20      526.23      435.80     42.51 o 
  21   1 -20     1133.14     1053.66    136.64 o 
  22   1 -20      655.92      657.32     56.12 o 
  23   1 -20       55.57       47.96     42.86 o 
  24   1 -20     1325.82     1364.08    118.75 o 
  25   1 -20      239.25      254.26     34.20 o 
  26   1 -20      823.17      807.64     71.24 o 
  27   1 -20      188.89      144.22     33.47 o 
   0   2 -20     1312.63     1180.03    116.81 o 
   2   2 -20     5268.54     5320.56    105.70 o 
   3   2 -20     1030.90      943.51     72.29 o 
   4   2 -20     2267.34     2631.64     64.24 o 
   5   2 -20      708.38      540.61    249.10 o 
   6   2 -20     2824.49     2975.51     88.08 o 
   7   2 -20     1955.19     1899.21    116.96 o 
   8   2 -20     1231.61     1161.42     65.62 o 
   9   2 -20     3754.75     3348.21    123.98 o 
  10   2 -20      992.59      862.33     42.09 o 
  11   2 -20     6110.14     5725.64    151.54 o 
  12   2 -20     2177.57     2360.63     88.15 o 
  13   2 -20     1164.74     1126.40     80.27 o 
  14   2 -20     1488.61     1431.11    111.02 o 
  15   2 -20     1748.79     1361.84    102.84 o 
  16   2 -20     2215.58     1963.35    116.07 o 
  17   2 -20     4633.25     4285.17    527.91 o 
  18   2 -20      142.46      175.30     91.33 o 
  19   2 -20      186.80      121.51     40.17 o 
  20   2 -20       76.16      142.35     75.24 o 
  21   2 -20      503.38      450.65     48.28 o 
  22   2 -20       54.65       66.26     38.78 o 
  23   2 -20       89.61       77.61     50.52 o 
  24   2 -20      200.99      147.43     23.39 o 
  25   2 -20       78.56      127.30     35.45 o 
  26   2 -20       37.64       28.52     35.95 o 
   0   3 -20    25498.43    29225.75    809.40 o 
   1   3 -20     1178.51     1033.03     59.72 o 
   2   3 -20      121.16      105.92     30.70 o 
   3   3 -20     1171.81     1110.83     55.07 o 
   4   3 -20     6632.77     7296.24    216.46 o 
   5   3 -20       83.76       93.67     34.28 o 
   6   3 -20      291.86      369.11     32.20 o 
   7   3 -20     2603.29     2797.58    120.23 o 
   8   3 -20     2198.30     2542.76     88.56 o 
   9   3 -20     4867.62     4366.80    159.28 o 
  10   3 -20     2453.02     2451.19     92.15 o 
  11   3 -20      193.46      178.09     32.23 o 
  12   3 -20     1728.89     1597.22    126.07 o 
  13   3 -20      739.85      618.37     58.63 o 
  14   3 -20      574.34      498.53     80.56 o 
  15   3 -20      185.26      138.34     63.11 o 
  16   3 -20      835.62      853.22    168.20 o 
  17   3 -20      137.75      125.63     70.58 o 
  18   3 -20     2031.31     2168.43    122.19 o 
  19   3 -20     2222.09     2484.09    126.26 o 
  20   3 -20      100.80      123.05     71.85 o 
  21   3 -20      125.99      182.39     64.80 o 
  22   3 -20      277.59      244.96    121.76 o 
  23   3 -20       21.30       16.36     24.88 o 
  24   3 -20      179.13      180.35     29.80 o 
  25   3 -20     1117.44     1286.82     78.77 o 
  26   3 -20      449.01      445.76     83.41 o 
   0   4 -20     1131.03     1003.08     57.13 o 
   1   4 -20     1600.36     1488.75     76.10 o 
   2   4 -20      982.83     1017.34     46.04 o 
   3   4 -20     1168.12      946.64     42.45 o 
   4   4 -20     4011.03     4363.54     91.81 o 
   5   4 -20      116.74      146.82     35.84 o 
   6   4 -20      657.97      644.01     53.90 o 
   7   4 -20      868.28      715.41     46.75 o 
   8   4 -20     5296.26     5138.48    191.56 o 
   9   4 -20       25.37       33.75     18.18 o 
  10   4 -20       23.09       24.78     16.88 o 
  11   4 -20      705.72      660.71     66.98 o 
  12   4 -20      563.03      419.18     59.51 o 
  13   4 -20     4021.43     3887.75    185.45 o 
  14   4 -20     5260.39     5807.65    330.33 o 
  15   4 -20     1313.87     1141.50    113.43 o 
  16   4 -20      304.67      273.59     67.54 o 
  17   4 -20      317.51      265.00     58.96 o 
  18   4 -20      143.80      163.70     77.97 o 
  19   4 -20      217.25      217.39     51.18 o 
  20   4 -20     1705.61     1956.42    146.30 o 
  21   4 -20      313.89      295.41     54.67 o 
  22   4 -20      789.39      792.70     84.82 o 
  23   4 -20      191.26      208.59     37.07 o 
  24   4 -20       27.88       27.84     34.06 o 
  25   4 -20       37.64       10.88     56.07 o 
   0   5 -20      624.14      590.18     46.08 o 
   1   5 -20     1061.82      932.09     68.16 o 
   2   5 -20     1632.44     1713.87     90.68 o 
   3   5 -20     1288.49     1095.48     72.43 o 
   4   5 -20      986.78      981.98     63.26 o 
   5   5 -20      297.35      317.56     40.64 o 
   6   5 -20      428.75      407.28     38.05 o 
   7   5 -20     2107.84     1891.00    125.00 o 
   8   5 -20     1061.78      955.30     66.24 o 
   9   5 -20       91.69       68.12     29.83 o 
  10   5 -20     2170.66     2051.11    123.80 o 
  11   5 -20      475.91      471.63    102.78 o 
  12   5 -20      400.42      467.54     67.23 o 
  13   5 -20     1789.70     1583.05    230.41 o 
  14   5 -20        4.48       10.31     16.49 o 
  15   5 -20     1326.00     1344.43    103.36 o 
  16   5 -20      167.24      187.00     29.19 o 
  17   5 -20     1697.73     1764.14    104.62 o 
  18   5 -20      687.49      692.48    100.49 o 
  19   5 -20      217.07      271.82     39.05 o 
  20   5 -20      399.37      349.50     54.86 o 
  21   5 -20     1682.88     1830.14    125.07 o 
  22   5 -20      229.35      247.51     36.27 o 
  23   5 -20       70.24       26.50     51.61 o 
   0   6 -20     1040.19     1113.92     96.42 o 
   1   6 -20     1278.80     1258.01     85.88 o 
   2   6 -20      743.55      771.66     76.17 o 
   3   6 -20     1287.20     1287.76     99.97 o 
   4   6 -20      167.10      214.42     54.33 o 
   5   6 -20      390.95      322.48     51.73 o 
   6   6 -20     2510.77     2750.72    176.60 o 
   7   6 -20     1088.24      978.72    109.44 o 
   8   6 -20      483.02      540.76     37.86 o 
   9   6 -20       39.52       44.45     23.77 o 
  10   6 -20      490.37      536.29     36.44 o 
  11   6 -20      284.62      223.88     36.50 o 
  12   6 -20      324.25      318.26     34.04 o 
  13   6 -20      648.13      614.92     60.45 o 
  14   6 -20      346.85      343.34     46.90 o 
  15   6 -20      823.78      907.29     58.59 o 
  16   6 -20     1013.99     1030.98    112.21 o 
  17   6 -20      110.28       60.15     36.58 o 
  18   6 -20      310.69      341.99     75.32 o 
  19   6 -20      231.49      218.70     43.80 o 
  20   6 -20      757.82      752.05    113.25 o 
   0   7 -20      237.98      219.86     71.56 o 
   1   7 -20      625.51      548.68     31.88 o 
   2   7 -20      279.06      332.20     38.64 o 
   3   7 -20     2347.91     2341.16    206.10 o 
   4   7 -20     4782.45     4429.31    316.33 o 
   5   7 -20       35.48       23.99     13.40 o 
   6   7 -20     1563.34     1516.13    146.07 o 
   7   7 -20     2509.27     2474.72     87.82 o 
   8   7 -20      317.52      353.22     49.85 o 
   9   7 -20      558.99      515.03     59.86 o 
  10   7 -20        7.69       11.61     12.12 o 
  11   7 -20       66.33       48.60     32.31 o 
  12   7 -20      330.18      360.30     28.89 o 
  13   7 -20      100.45       89.39     26.49 o 
  14   7 -20     1055.10     1117.60    103.21 o 
  15   7 -20      193.09      137.67     37.10 o 
  16   7 -20     1093.69     1222.36     88.71 o 
   0   8 -20      211.62      214.64     53.00 o 
   1   8 -20       33.10       27.27     15.13 o 
   2   8 -20      286.10      252.98     32.34 o 
   3   8 -20      257.30      169.31     35.51 o 
   4   8 -20       20.01       18.20     14.31 o 
   5   8 -20      900.84      821.13    102.23 o 
   6   8 -20      227.79      220.20     45.45 o 
   7   8 -20      449.55      429.47     52.64 o 
   8   8 -20       93.23      115.41     32.05 o 
   9   8 -20      323.67      305.95     70.02 o 
  10   8 -20      118.48       99.44     54.76 o 
  11   8 -20        6.25        5.75      9.22 o 
  12   8 -20      301.71      322.91     55.93 o 
  13   8 -20       90.02      121.06     79.50 o 
  14   8 -20      146.55      130.83     23.71 o 
   0   9 -20     2044.07     1463.38    106.56 o 
   1   9 -20      182.80      106.28     27.62 o 
   2   9 -20      180.01      164.02     37.66 o 
   3   9 -20       94.79       79.50     25.94 o 
   4   9 -20      548.26      477.56     88.43 o 
   5   9 -20      189.89       98.47     89.54 o 
   6   9 -20      295.09      266.96     60.81 o 
   7   9 -20      133.21      139.20     28.17 o 
   8   9 -20      627.03      697.38     99.31 o 
   2   0 -19      195.73      219.10     48.85 o 
   4   0 -19     3397.43     3882.79    211.63 o 
   6   0 -19     1553.66     1437.31    148.24 o 
   8   0 -19    13633.93    14159.71    300.20 o 
  10   0 -19      394.94      410.67     47.45 o 
  12   0 -19     3922.41     3800.16    144.16 o 
  14   0 -19      485.28      454.96     67.99 o 
  16   0 -19     3679.60     3992.30    165.37 o 
  18   0 -19     3564.67     3497.71    232.48 o 
  20   0 -19     2015.04     2066.47    297.64 o 
  22   0 -19     1537.16     1685.12    110.29 o 
  24   0 -19     2394.24     2815.17    309.91 o 
  26   0 -19      132.32      140.64     26.92 o 
   1   1 -19     2442.05     2261.52    333.07 o 
   2   1 -19     1462.44     1716.61     86.09 o 
   3   1 -19     1968.44     2141.25     93.32 o 
   4   1 -19      731.26      856.76     54.02 o 
   5   1 -19     2774.24     2525.10    125.90 o 
   6   1 -19     6930.55     7410.14    136.95 o 
   7   1 -19      211.45      216.28     49.73 o 
   8   1 -19     1708.82     1950.05     97.95 o 
   9   1 -19     3553.19     3583.11     88.13 o 
  10   1 -19     1365.15     1447.49     65.63 o 
  11   1 -19      601.41      574.81     36.84 o 
  12   1 -19      175.70      146.16     42.47 o 
  13   1 -19      501.16      518.01     30.18 o 
  14   1 -19     2224.13     2305.17     80.96 o 
  15   1 -19     5451.14     5642.37    151.71 o 
  16   1 -19     5439.14     5394.80    126.26 o 
  17   1 -19     2798.43     2803.62    106.90 o 
  18   1 -19      376.45      400.50     80.58 o 
  19   1 -19       11.06       16.12     18.06 o 
  20   1 -19       25.98       13.49     14.44 o 
  21   1 -19     2512.56     2658.43    125.35 o 
  22   1 -19      525.80      637.19     63.31 o 
  23   1 -19     1513.01     1650.49    115.85 o 
  24   1 -19     1309.64     1488.11    132.92 o 
  25   1 -19      847.12      973.70     67.74 o 
  26   1 -19      912.32      843.68     71.27 o 
  27   1 -19       46.66       23.44     30.13 o 
   1   2 -19      529.59      511.68     35.59 o 
   2   2 -19     1146.60     1076.14     47.33 o 
   3   2 -19     9214.27     8442.84    496.84 o 
   4   2 -19     4776.52     4668.37     97.69 o 
   5   2 -19     6202.99     6777.62    258.97 o 
   6   2 -19    15436.55    16735.36    247.19 o 
   7   2 -19      479.94      596.75     68.10 o 
   8   2 -19       66.73      103.02     30.13 o 
   9   2 -19     4714.11     4921.31    147.33 o 
  10   2 -19      291.82      201.25     56.47 o 
  11   2 -19     2597.38     2515.09    181.72 o 
  12   2 -19     1628.75     1578.10     88.74 o 
  13   2 -19      151.62      122.02     40.81 o 
  14   2 -19      591.15      581.67     42.44 o 
  15   2 -19     3078.37     3201.03    118.56 o 
  16   2 -19      105.67       68.45     37.88 o 
  17   2 -19       15.88       26.60     20.01 o 
  18   2 -19      784.24      750.83     73.37 o 
  19   2 -19      602.23      603.89     61.29 o 
  20   2 -19      951.68      949.91     83.86 o 
  21   2 -19       30.89       40.31     28.18 o 
  22   2 -19     1085.97     1011.35    101.67 o 
  23   2 -19      211.95      253.56     32.60 o 
  24   2 -19      610.28      639.58     65.78 o 
  25   2 -19      315.09      286.05     28.67 o 
  26   2 -19      230.20      221.35     27.05 o 
  27   2 -19       53.78       36.69     70.02 o 
   1   3 -19     2084.55     1916.59    115.15 o 
   2   3 -19      772.71      777.47     40.99 o 
   3   3 -19      783.96      699.18     37.41 o 
   4   3 -19      404.66      439.30     36.76 o 
   5   3 -19     2034.72     2027.40    125.57 o 
   6   3 -19      130.07      159.27     51.82 o 
   7   3 -19      966.88      935.59     59.68 o 
   8   3 -19      827.17      806.49     48.28 o 
   9   3 -19     3986.07     4197.19    285.18 o 
  10   3 -19     2553.04     2627.18     77.75 o 
  11   3 -19     2857.85     2384.30     95.82 o 
  12   3 -19     2039.46     1612.28    140.82 o 
  13   3 -19      640.75      599.22     65.94 o 
  14   3 -19     2487.24     2356.00    108.16 o 
  15   3 -19     2419.18     2321.10    131.47 o 
  16   3 -19      840.05      949.41    184.35 o 
  17   3 -19      237.69      235.24     57.14 o 
  18   3 -19     1600.53     1668.79    175.49 o 
  19   3 -19     1326.75     1517.29    148.00 o 
  20   3 -19      196.86      221.24     82.75 o 
  21   3 -19       90.70       82.51     73.96 o 
  22   3 -19       11.18       27.36     24.31 o 
  23   3 -19      334.50      485.96     64.73 o 
  24   3 -19      816.49     1073.81     83.24 o 
  25   3 -19      837.86      821.89     71.57 o 
  26   3 -19      114.92      132.45     23.12 o 
   1   4 -19     1859.43     1754.10    102.65 o 
   2   4 -19     1505.55     1542.38     71.57 o 
   3   4 -19     4187.20     4053.64    178.90 o 
   4   4 -19      310.03      312.78     28.51 o 
   5   4 -19      320.52      266.11     41.50 o 
   6   4 -19      432.17      415.77     30.05 o 
   7   4 -19    10927.80    10348.22    304.14 o 
   8   4 -19     3209.82     3230.32    114.10 o 
   9   4 -19      431.36      427.13     43.58 o 
  10   4 -19     1156.82     1091.40     78.77 o 
  11   4 -19     1139.23      885.79     71.84 o 
  12   4 -19     9387.67     9383.25    252.41 o 
  13   4 -19      178.78      170.24     45.14 o 
  14   4 -19     2240.07     2191.64    148.86 o 
  15   4 -19     2874.23     2929.05    222.02 o 
  16   4 -19      114.59      129.28     74.96 o 
  17   4 -19      307.68      254.46     43.57 o 
  18   4 -19      888.11      750.19     94.64 o 
  19   4 -19      986.53      961.66    116.96 o 
  20   4 -19      997.78     1067.55    129.47 o 
  21   4 -19     1956.00     2153.37    173.67 o 
  22   4 -19      311.72      257.11     35.60 o 
  23   4 -19      487.41      577.01     70.97 o 
  24   4 -19      594.78      530.29     84.80 o 
  25   4 -19      240.68      285.37     66.95 o 
   1   5 -19     2562.06     2638.38     93.89 o 
   2   5 -19     3180.85     3327.14     92.47 o 
   3   5 -19      165.62      152.08     40.34 o 
   4   5 -19     1308.62     1455.93     79.79 o 
   5   5 -19     1076.35      909.34     64.47 o 
   6   5 -19      163.62      128.27     45.79 o 
   7   5 -19      645.17      529.31     49.73 o 
   8   5 -19     1473.30     1288.76     93.50 o 
   9   5 -19      463.01      304.37     54.93 o 
  10   5 -19      173.52      153.80     66.74 o 
  11   5 -19      285.52      222.19     56.31 o 
  12   5 -19     1701.71     2064.26    184.14 o 
  13   5 -19     2421.50     2263.32    218.22 o 
  14   5 -19     1113.46     1284.60    135.71 o 
  15   5 -19       96.49       80.91     47.63 o 
  16   5 -19      407.37      361.57     33.69 o 
  17   5 -19     1159.06     1178.02    104.98 o 
  18   5 -19      889.06     1065.14    126.88 o 
  19   5 -19      136.78      127.10    107.16 o 
  20   5 -19      419.93      484.84     53.55 o 
  21   5 -19      256.55      211.27     37.62 o 
  22   5 -19      206.33      162.69     26.64 o 
  23   5 -19      816.45      884.83     86.47 o 
   1   6 -19     1064.54     1015.49     60.87 o 
   2   6 -19     1854.34     1885.87     73.42 o 
   3   6 -19     2091.67     1772.24     85.69 o 
   4   6 -19      577.10      502.69     50.11 o 
   5   6 -19      823.37      960.28     81.41 o 
   6   6 -19      742.37      829.37     98.57 o 
   7   6 -19      359.32      312.68     49.87 o 
   8   6 -19     6231.34     6551.31    363.68 o 
   9   6 -19     1319.14     1345.59    111.17 o 
  10   6 -19     1543.44     1655.58    140.14 o 
  11   6 -19       21.56       21.84     15.15 o 
  12   6 -19       64.85       52.62     21.62 o 
  13   6 -19      213.94      125.81     82.09 o 
  14   6 -19      297.50      319.93     33.87 o 
  15   6 -19       48.14       38.38     31.25 o 
  16   6 -19      643.23      646.01     57.89 o 
  17   6 -19     1046.61     1000.60    158.72 o 
  18   6 -19      188.28      183.93     23.79 o 
  19   6 -19      157.80      187.18     47.14 o 
  20   6 -19       46.50       34.87     57.46 o 
   1   7 -19      424.33      437.74     42.88 o 
   2   7 -19     1031.63     1210.43     86.22 o 
   3   7 -19      910.82      794.36     86.07 o 
   4   7 -19       14.97       14.49     13.66 o 
   5   7 -19      241.22      209.76     36.26 o 
   6   7 -19      660.41      677.28     55.36 o 
   7   7 -19       90.70      122.29     64.68 o 
   8   7 -19      234.91      190.80     37.78 o 
   9   7 -19     1989.04     1936.54    134.67 o 
  10   7 -19      639.87      547.48     39.93 o 
  11   7 -19      270.49      243.52     33.60 o 
  12   7 -19      538.54      573.27     56.81 o 
  13   7 -19      327.80      311.54     40.62 o 
  14   7 -19      265.53      232.67     26.30 o 
  15   7 -19      456.01      272.99     72.53 o 
  16   7 -19       14.78       19.81     16.74 o 
  17   7 -19      442.47      365.70     64.44 o 
   1   8 -19      443.34      381.23     42.32 o 
   2   8 -19      136.36      115.71     50.39 o 
   3   8 -19      290.93      191.04     34.62 o 
   4   8 -19     1999.75     1981.17    251.87 o 
   5   8 -19      675.08      689.15     89.31 o 
   6   8 -19      364.99      367.09     74.06 o 
   7   8 -19      387.23      458.96     57.55 o 
   8   8 -19      549.25      549.00     82.99 o 
   9   8 -19       69.69       94.81     30.62 o 
  10   8 -19      456.60      500.36     62.33 o 
  11   8 -19      464.71      481.19     81.45 o 
  12   8 -19      266.55      307.44     27.28 o 
  13   8 -19      464.39      365.15     63.32 o 
  14   8 -19      352.48      445.76     78.66 o 
   1   9 -19       75.72        8.65     48.82 o 
   2   9 -19      144.19       72.25     26.50 o 
   3   9 -19      192.37      113.05     55.99 o 
   4   9 -19       21.66       31.14     22.65 o 
   5   9 -19      266.93      241.59     29.97 o 
   6   9 -19       55.48       61.76     40.55 o 
   7   9 -19      565.38      587.59     62.16 o 
   8   9 -19       70.28       51.58     34.51 o 
   9   9 -19      113.25      114.37     25.66 o 
  10   9 -19       90.42       70.85     58.58 o 
   0   0 -18     6181.01     6048.16    287.53 o 
   2   0 -18     6817.56     6762.44    264.89 o 
   4   0 -18     9168.29    10619.21    309.38 o 
   6   0 -18    13558.19    14714.13    381.77 o 
   8   0 -18      829.33      963.37    118.82 o 
  10   0 -18     4183.84     4364.06    136.83 o 
  12   0 -18     2288.99     2166.36    126.85 o 
  14   0 -18       99.16      197.50     61.55 o 
  16   0 -18     1386.61     1519.92    130.80 o 
  18   0 -18     1700.89     1663.48    125.25 o 
  20   0 -18     2727.82     2626.04    261.66 o 
  22   0 -18      606.82      666.16     72.59 o 
  24   0 -18      879.86      852.47    132.22 o 
  26   0 -18     3010.18     3262.33    300.15 o 
  28   0 -18      845.46      907.71     82.57 o 
   0   1 -18       90.35       95.35     55.05 o 
   1   1 -18     1364.24     1366.78    130.53 o 
   2   1 -18     3572.41     3812.69    120.89 o 
   3   1 -18     3965.35     3968.54    176.71 o 
   4   1 -18     9222.76    11036.11    235.54 o 
   5   1 -18     7422.67     8621.27    682.14 o 
   6   1 -18     3070.33     3242.16    105.69 o 
   7   1 -18     5071.22     5331.58    251.04 o 
   8   1 -18      155.59      191.14     29.41 o 
   9   1 -18      686.15      601.90     46.19 o 
  10   1 -18      184.27      164.49     40.79 o 
  11   1 -18      994.31      808.31     52.07 o 
  12   1 -18      346.70      327.82     31.30 o 
  13   1 -18      526.07      470.33     34.61 o 
  14   1 -18     2392.50     2453.71     69.18 o 
  15   1 -18      492.98      414.71     32.15 o 
  16   1 -18     2538.67     2702.42    128.62 o 
  17   1 -18     2596.83     2427.27     93.61 o 
  18   1 -18     1029.26      993.19     79.94 o 
  19   1 -18      748.84      714.88    173.17 o 
  20   1 -18      231.86      292.70     42.35 o 
  21   1 -18       28.23       88.42     36.84 o 
  22   1 -18      265.92      244.43     49.39 o 
  23   1 -18       42.79       62.53     52.58 o 
  24   1 -18      218.05      173.46     36.81 o 
  25   1 -18     1957.17     2069.85    135.44 o 
  26   1 -18        6.58       17.62     25.58 o 
  27   1 -18      173.40      187.99     24.97 o 
  28   1 -18      215.24      168.77     40.45 o 
   0   2 -18    14457.26    16470.58    403.53 o 
   1   2 -18     1465.46     1431.11    131.93 o 
   2   2 -18      139.13      202.43     30.64 o 
   3   2 -18     2453.67     2113.89    175.60 o 
   4   2 -18      421.09      356.91     27.46 o 
   5   2 -18     1686.73     1943.19    168.15 o 
   6   2 -18      157.85      143.78     41.96 o 
   7   2 -18     4287.27     4173.23    106.24 o 
   8   2 -18      355.99      344.54     26.30 o 
   9   2 -18     1768.78     1631.58     83.97 o 
  10   2 -18     1584.23     1531.04     67.71 o 
  11   2 -18     2516.07     2321.81     75.46 o 
  12   2 -18      583.94      574.76     37.50 o 
  13   2 -18     1151.50      974.01     48.24 o 
  14   2 -18      621.13      518.10     45.30 o 
  15   2 -18     1327.25     1274.60    105.89 o 
  16   2 -18     1951.39     1983.46     97.19 o 
  17   2 -18     1507.13     1439.92    101.49 o 
  18   2 -18     1595.21     1661.03    118.15 o 
  19   2 -18      575.47      646.43     75.11 o 
  20   2 -18      312.83      322.46    115.94 o 
  21   2 -18      272.30      293.05     51.84 o 
  22   2 -18      237.52      210.84     44.97 o 
  23   2 -18      113.61      138.57     75.11 o 
  24   2 -18      258.84      253.92     34.62 o 
  25   2 -18       93.97       99.34     52.65 o 
  26   2 -18       11.45        3.13     14.43 o 
  27   2 -18      175.63      212.87     32.91 o 
   0   3 -18     6651.54     7472.86    150.87 o 
   1   3 -18     2505.54     1834.11    162.35 o 
   2   3 -18     1097.18     1090.96     50.73 o 
   3   3 -18      150.01      141.69     29.00 o 
   4   3 -18      436.21      400.55     25.31 o 
   5   3 -18     4333.66     5046.88    203.18 o 
   6   3 -18     2429.84     2617.40     82.55 o 
   7   3 -18      642.71      741.64     65.60 o 
   8   3 -18      281.57      261.11     42.29 o 
   9   3 -18       32.10       16.58     13.12 o 
  10   3 -18     1378.60     1455.14     88.71 o 
  11   3 -18    12256.27    11273.75    576.64 o 
  12   3 -18     2486.86     2238.20    113.96 o 
  13   3 -18      288.40      246.59     33.83 o 
  14   3 -18     9386.61     9700.48    385.75 o 
  15   3 -18     3148.57     2500.48    220.32 o 
  16   3 -18      803.28      724.29     88.30 o 
  17   3 -18     1938.59     2227.63    202.92 o 
  18   3 -18      214.72      202.54    108.65 o 
  19   3 -18       41.41      131.31     69.70 o 
  20   3 -18      659.94      704.52     69.60 o 
  21   3 -18     3538.11     3985.55    166.37 o 
  22   3 -18     1468.23     1342.59    216.19 o 
  23   3 -18      119.03       94.06     91.34 o 
  24   3 -18      519.90      550.87     90.69 o 
  25   3 -18     1615.05     1972.21    136.51 o 
  26   3 -18      409.39      461.80     59.57 o 
  27   3 -18       72.21       14.23     74.20 o 
   0   4 -18     2957.47     3268.17    113.34 o 
   1   4 -18     1932.49     1843.84     97.51 o 
   2   4 -18      465.04      507.90     31.07 o 
   3   4 -18     3382.69     2967.32    211.39 o 
   4   4 -18     1158.14     1275.90     66.55 o 
   5   4 -18     3031.23     2798.19     92.04 o 
   6   4 -18      526.11      484.96     32.28 o 
   7   4 -18    10523.81    10199.05    434.18 o 
   8   4 -18      322.79      296.35     33.00 o 
   9   4 -18      936.31      686.50     60.87 o 
  10   4 -18     8086.24     8057.36    505.65 o 
  11   4 -18      336.67      258.63     35.30 o 
  12   4 -18      771.71      768.34     72.62 o 
  13   4 -18     1927.83     1724.42     78.23 o 
  14   4 -18     4043.23     3895.10    207.30 o 
  15   4 -18      908.44      964.74     87.43 o 
  16   4 -18     3545.80     3801.43    196.90 o 
  17   4 -18       78.35       72.25     63.88 o 
  18   4 -18      430.22      408.28     54.07 o 
  19   4 -18      254.11      241.22     54.55 o 
  20   4 -18      592.59      593.25     87.55 o 
  21   4 -18      254.76      266.58     58.62 o 
  22   4 -18      937.32     1077.83    126.62 o 
  23   4 -18      125.92      105.45     84.31 o 
  24   4 -18      513.13      420.38     82.01 o 
  25   4 -18      254.17      216.00     31.85 o 
   0   5 -18      175.67      155.36     55.06 o 
   1   5 -18     2791.24     2812.46     86.71 o 
   2   5 -18     1300.16     1275.71     66.32 o 
   3   5 -18       89.66       75.24     21.66 o 
   4   5 -18      215.59      222.73     36.84 o 
   5   5 -18     1699.64     1551.19    105.42 o 
   6   5 -18     3735.43     4058.99    123.00 o 
   7   5 -18      272.90      229.32     51.66 o 
   8   5 -18     2947.94     2913.78     87.29 o 
   9   5 -18     6201.66     6068.91    218.96 o 
  10   5 -18      858.81      830.73     70.27 o 
  11   5 -18      256.00      217.51     42.40 o 
  12   5 -18      590.94      518.69     71.93 o 
  13   5 -18     3587.32     3683.69    193.54 o 
  14   5 -18     2336.48     2493.27    136.10 o 
  15   5 -18      614.08      561.33     61.22 o 
  16   5 -18     1707.54     1799.14     97.17 o 
  17   5 -18      188.17      186.19     61.25 o 
  18   5 -18      184.22      187.60     45.24 o 
  19   5 -18      324.04      268.57     47.16 o 
  20   5 -18      473.00      486.17     64.27 o 
  21   5 -18       55.08       46.47     82.35 o 
  22   5 -18      154.02      183.68     27.07 o 
  23   5 -18     1592.29     1689.33    135.57 o 
  24   5 -18     2127.81     2221.28    150.08 o 
   0   6 -18     2352.05     2204.80    127.39 o 
   1   6 -18     1189.91     1091.34     65.24 o 
   2   6 -18      584.37      650.72     46.84 o 
   3   6 -18     2095.26     1942.37     74.61 o 
   4   6 -18      155.63      180.96     43.38 o 
   5   6 -18     1134.67     1166.17     73.20 o 
   6   6 -18      594.31      548.15     61.42 o 
   7   6 -18     2505.65     2176.01    136.29 o 
   8   6 -18     1396.21     1174.82    102.03 o 
   9   6 -18        8.88       63.66     33.03 o 
  10   6 -18     2664.05     2652.74    128.11 o 
  11   6 -18     5574.06     5778.77    414.67 o 
  12   6 -18      801.48      735.66     56.33 o 
  13   6 -18       57.18       68.53     36.55 o 
  14   6 -18      630.66      584.71     47.87 o 
  15   6 -18       98.86      113.77     31.92 o 
  16   6 -18     1722.75     1541.22    176.21 o 
  17   6 -18     1539.57     1871.20    201.96 o 
  18   6 -18       97.04      123.77     26.38 o 
  19   6 -18      414.54      417.87     86.47 o 
  20   6 -18       76.41       42.68     75.60 o 
  21   6 -18        1.79        4.46     24.83 o 
   0   7 -18      177.32      213.48    115.17 o 
   1   7 -18      647.72      720.71     67.30 o 
   2   7 -18     1038.50     1124.03     87.68 o 
   3   7 -18      366.61      292.85     39.04 o 
   4   7 -18       10.14       14.89     14.71 o 
   5   7 -18      619.48      413.56     39.01 o 
   6   7 -18      659.34      628.01     49.05 o 
   7   7 -18       72.20       70.32     46.49 o 
   8   7 -18      150.20      132.24     82.09 o 
   9   7 -18      748.64      582.14     51.95 o 
  10   7 -18       29.97       35.58     24.09 o 
  11   7 -18      526.65      465.24     37.89 o 
  12   7 -18      203.03      180.63     30.94 o 
  13   7 -18      815.20      718.04     71.79 o 
  14   7 -18      616.16      687.83     62.83 o 
  15   7 -18       49.71       28.30     36.73 o 
  16   7 -18      229.45      294.29    121.90 o 
   0   8 -18       31.89       34.58     22.14 o 
   1   8 -18      161.17      182.13     35.66 o 
   2   8 -18      912.13      924.55    105.18 o 
   3   8 -18      195.20      180.25     25.47 o 
   4   8 -18       36.28       48.57     33.97 o 
   5   8 -18     1483.64     1677.87    133.50 o 
   6   8 -18     1594.15     1995.69    142.59 o 
   7   8 -18      103.31       99.24     43.92 o 
   8   8 -18       35.20       34.59     20.04 o 
   9   8 -18      809.76      893.20    136.69 o 
  10   8 -18       76.82      104.92     72.69 o 
  11   8 -18      524.02      610.36     76.01 o 
  12   8 -18      761.72      761.93     76.04 o 
  13   8 -18      114.55      100.35     49.81 o 
  14   8 -18      592.31      751.21    108.79 o 
  15   8 -18      289.02      338.65     62.48 o 
   0   9 -18      651.60      510.20     88.71 o 
   1   9 -18      425.78      276.94     47.33 o 
   2   9 -18      490.68      440.83     86.20 o 
   3   9 -18      397.19      332.33     52.02 o 
   4   9 -18      228.61      237.20     34.17 o 
   5   9 -18      502.93      513.74     65.07 o 
   6   9 -18      143.69      108.39     72.88 o 
   7   9 -18      133.66      101.03     23.15 o 
   8   9 -18       82.45       65.12     38.90 o 
   9   9 -18      444.33      457.81     56.46 o 
  10   9 -18     1396.15     1663.38    115.49 o 
  11   9 -18      270.76      252.45     54.12 o 
   2   0 -17      306.25      339.85     44.70 o 
   4   0 -17    40488.31    44115.71    943.68 o 
   6   0 -17     4920.90     5142.48    217.47 o 
   8   0 -17    23667.94    26197.64    430.60 o 
  10   0 -17     3508.02     3417.87    120.47 o 
  12   0 -17      156.20      155.22     45.90 o 
  14   0 -17       53.46       68.49     22.77 o 
  16   0 -17     2056.26     2464.20    233.38 o 
  18   0 -17     3110.81     2495.17    175.07 o 
  20   0 -17       50.37       67.01     36.73 o 
  22   0 -17      133.12      190.42     86.88 o 
  24   0 -17      716.47      594.81     70.20 o 
  26   0 -17     1421.47     1396.15    155.93 o 
  28   0 -17     1141.55     1117.20     99.03 o 
   1   1 -17     2034.83     1699.59    127.54 o 
   2   1 -17     8231.58     8539.42    126.65 o 
   3   1 -17      948.76     1114.71    111.81 o 
   4   1 -17    15092.00    17235.68    328.12 o 
   5   1 -17     8990.98     8993.17    603.14 o 
   6   1 -17     1190.95     1287.11     88.31 o 
   7   1 -17    13921.84    15323.31    452.76 o 
   8   1 -17      302.02      300.84     27.56 o 
   9   1 -17     4977.25     4876.13    218.80 o 
  10   1 -17      199.41      161.79     44.44 o 
  11   1 -17      869.07      805.42     53.05 o 
  12   1 -17     2293.69     2117.41     78.55 o 
  13   1 -17      441.57      378.21     36.05 o 
  14   1 -17      339.47      336.47     32.78 o 
  15   1 -17      562.61      535.83     37.75 o 
  16   1 -17       60.01       72.14     26.33 o 
  17   1 -17     2992.33     3274.16    142.50 o 
  18   1 -17     2650.35     2451.51    114.75 o 
  19   1 -17      954.46      929.51     71.91 o 
  20   1 -17     1509.78     1711.92    135.37 o 
  21   1 -17      581.36      521.77     48.47 o 
  22   1 -17      147.16      151.03     69.34 o 
  23   1 -17      846.71      869.75     90.93 o 
  24   1 -17      660.70      775.75     74.25 o 
  25   1 -17      126.69       94.13     35.55 o 
  26   1 -17      486.37      490.10     66.75 o 
  27   1 -17       11.59       17.22     23.78 o 
  28   1 -17      113.29       86.63     24.06 o 
   1   2 -17     1879.21     2153.20    118.60 o 
   2   2 -17    13834.50    15872.81    275.65 o 
   3   2 -17     2380.57     2485.01    243.24 o 
   4   2 -17     7624.64     9136.66    345.32 o 
   5   2 -17     1731.09     1697.50    106.31 o 
   6   2 -17      211.86      214.14     29.05 o 
   7   2 -17      189.91      145.04     60.60 o 
   8   2 -17     1897.59     1477.67    207.17 o 
   9   2 -17     1739.89     1519.95    108.06 o 
  10   2 -17      487.39      471.09     37.95 o 
  11   2 -17     1207.24      922.15     48.86 o 
  12   2 -17     5235.79     5410.43    145.52 o 
  13   2 -17     1491.08     1178.01     60.44 o 
  14   2 -17    12930.56    12954.15    267.57 o 
  15   2 -17     2089.44     1984.75    122.44 o 
  16   2 -17     5801.64     5660.76    228.41 o 
  17   2 -17      531.01      389.60     54.66 o 
  18   2 -17      340.51      242.45     81.45 o 
  19   2 -17      664.94      531.65     91.98 o 
  20   2 -17     3290.27     3143.11    176.36 o 
  21   2 -17      742.10      627.71     79.17 o 
  22   2 -17      178.95      170.52     75.61 o 
  23   2 -17      342.97      343.69     37.53 o 
  24   2 -17     1913.55     1996.86    145.98 o 
  25   2 -17      452.84      525.26     66.75 o 
  26   2 -17       88.55       55.25     57.40 o 
  27   2 -17      158.40      106.96     18.49 o 
  28   2 -17     1940.53     2007.33    136.41 o 
   1   3 -17      509.28      339.33     48.01 o 
   2   3 -17     3083.60     2853.30     74.69 o 
   3   3 -17      106.52       69.42     19.83 o 
   4   3 -17      446.02      459.31     31.10 o 
   5   3 -17     6110.99     5999.66    275.18 o 
   6   3 -17      435.52      441.25     32.42 o 
   7   3 -17      247.10      255.34     31.91 o 
   8   3 -17      856.64      871.44     56.84 o 
   9   3 -17      504.80      406.38     41.88 o 
  10   3 -17      598.51      629.32     40.90 o 
  11   3 -17     4112.19     3563.93    645.41 o 
  12   3 -17      883.65      770.20     43.09 o 
  13   3 -17     2781.84     2676.18    115.13 o 
  14   3 -17     6944.47     6673.12    279.93 o 
  15   3 -17     1885.48     2045.63    103.03 o 
  16   3 -17      182.98      204.82     65.13 o 
  17   3 -17     1110.62      859.50    141.38 o 
  18   3 -17     2371.12     2518.22    205.68 o 
  19   3 -17     1430.14     1543.90    141.37 o 
  20   3 -17      315.90      319.43     38.38 o 
  21   3 -17     1298.21     1423.79     83.06 o 
  22   3 -17     1060.72     1222.91    118.19 o 
  23   3 -17      244.06      342.97     54.25 o 
  24   3 -17       27.05       21.05     22.58 o 
  25   3 -17       25.58       23.24     19.17 o 
  26   3 -17     1049.13     1081.28     75.68 o 
  27   3 -17      105.89      109.08     20.29 o 
   1   4 -17      718.41      759.16     63.34 o 
   2   4 -17       63.56       87.22     22.71 o 
   3   4 -17      261.17      277.10     26.58 o 
   4   4 -17     2071.56     1974.70     82.92 o 
   5   4 -17     2887.22     2569.53    221.36 o 
   6   4 -17     2104.22     2351.90     77.23 o 
   7   4 -17     1734.20     1598.15     90.61 o 
   8   4 -17      599.11      587.66     34.99 o 
   9   4 -17     9067.28     8332.15    195.99 o 
  10   4 -17     2641.90     2582.95    115.60 o 
  11   4 -17      501.79      504.62     43.80 o 
  12   4 -17     1302.48     1288.76    100.48 o 
  13   4 -17     1666.67     1450.70    112.71 o 
  14   4 -17     6456.97     6358.30    229.65 o 
  15   4 -17     7649.88     7473.98    288.63 o 
  16   4 -17      721.06      653.05     98.74 o 
  17   4 -17      815.56     1029.89    164.02 o 
  18   4 -17     1258.32     1285.93    127.20 o 
  19   4 -17       40.71       54.55     39.48 o 
  20   4 -17      387.33      365.54     69.61 o 
  21   4 -17     1536.68     1905.26    146.43 o 
  22   4 -17      573.46      550.12     72.63 o 
  23   4 -17      149.85      127.43     75.65 o 
  24   4 -17      193.98      191.03     61.79 o 
  25   4 -17      293.27      250.17     35.06 o 
  26   4 -17      124.43      113.53     33.47 o 
   1   5 -17     4950.37     4883.75    169.49 o 
   2   5 -17      132.37      158.84     45.55 o 
   3   5 -17     1454.23     1432.31     80.35 o 
   4   5 -17      630.24      567.01     35.10 o 
   5   5 -17     1400.91     1361.68     75.79 o 
   6   5 -17      126.24      101.96     26.79 o 
   7   5 -17     2750.54     2866.94    119.09 o 
   8   5 -17     1181.52     1066.55     69.50 o 
   9   5 -17     1331.98     1163.71     81.56 o 
  10   5 -17     1002.86      960.71     82.32 o 
  11   5 -17      548.44      516.42     55.88 o 
  12   5 -17      572.75      543.49     69.14 o 
  13   5 -17     2652.39     2329.52    150.28 o 
  14   5 -17     1262.48     1264.97    106.63 o 
  15   5 -17      261.51      275.93     34.12 o 
  16   5 -17      124.41       96.90     51.42 o 
  17   5 -17      511.32      571.48     46.85 o 
  18   5 -17       29.08       16.86     14.50 o 
  19   5 -17       37.88       58.36     33.71 o 
  20   5 -17      640.83      628.31     63.60 o 
  21   5 -17      242.18      209.09     32.42 o 
  22   5 -17      884.80      975.28    104.89 o 
  23   5 -17      153.75      129.15    106.56 o 
  24   5 -17      181.19      174.62     37.10 o 
   1   6 -17       91.88       68.43     25.41 o 
   2   6 -17     2057.47     2255.17     75.16 o 
   3   6 -17      108.32       72.36     28.74 o 
   4   6 -17      687.04      724.13     48.85 o 
   5   6 -17     1161.93     1104.98     71.99 o 
   6   6 -17     2188.43     2098.61     69.95 o 
   7   6 -17     1267.92     1075.85     73.29 o 
   8   6 -17      874.07      773.35     91.44 o 
   9   6 -17     2118.10     1943.92    173.81 o 
  10   6 -17       36.30       33.68     23.46 o 
  11   6 -17     1311.05     1235.79    104.05 o 
  12   6 -17     6598.46     5928.89    531.89 o 
  13   6 -17      207.19      164.49     36.80 o 
  14   6 -17      253.95      224.85     31.32 o 
  15   6 -17      607.51      647.64     51.70 o 
  16   6 -17      105.84      106.31     54.04 o 
  17   6 -17      433.92      462.13     58.81 o 
  18   6 -17      856.75      967.62    101.75 o 
  19   6 -17        1.49        9.48     23.43 o 
  20   6 -17       84.01       73.92    105.16 o 
  21   6 -17      989.49     1049.69     94.29 o 
   1   7 -17      940.63     1111.10     88.53 o 
   2   7 -17     1826.67     2132.47    150.13 o 
   3   7 -17     4314.06     5098.59    356.65 o 
   4   7 -17     1068.51     1053.39     82.94 o 
   5   7 -17     1140.00     1000.02     91.92 o 
   6   7 -17     2108.68     2211.54    316.91 o 
   7   7 -17      437.37      329.16    211.72 o 
   8   7 -17      218.16      196.99     93.77 o 
   9   7 -17       77.14      102.59     61.04 o 
  10   7 -17      896.60      849.48     75.41 o 
  11   7 -17      940.58      972.58     89.78 o 
  12   7 -17      345.56      441.65     34.42 o 
  13   7 -17       22.58       24.80     19.61 o 
  14   7 -17       53.03       46.33     41.85 o 
  15   7 -17      106.32      113.32     29.70 o 
  16   7 -17      304.37      299.42     30.96 o 
  18   7 -17     1220.77     1144.26     78.94 o 
   1   8 -17     1395.41     1481.63    149.74 o 
   2   8 -17      281.62      288.19     50.40 o 
   3   8 -17     1030.77     1039.88    164.58 o 
   4   8 -17      231.84      232.88     32.69 o 
   5   8 -17      853.87      939.38    115.97 o 
   6   8 -17       38.20       52.62     33.62 o 
   7   8 -17        3.88        5.17     13.85 o 
   8   8 -17      341.46      372.40     60.38 o 
   9   8 -17      856.70      822.90    126.92 o 
  10   8 -17      322.79      236.59     42.71 o 
  11   8 -17      287.67      286.63     45.13 o 
  12   8 -17      459.83      561.75     67.65 o 
  13   8 -17       11.73       14.12     11.12 o 
  14   8 -17      147.19      162.86     34.03 o 
  16   8 -17      344.68      289.27     57.18 o 
   1   9 -17      683.22      551.73     52.93 o 
   2   9 -17      327.68      308.46     76.85 o 
   3   9 -17       19.82       21.06     21.10 o 
   4   9 -17      316.93      307.02     33.61 o 
   5   9 -17       75.06       55.37     40.85 o 
   6   9 -17     2151.47     2388.45    293.32 o 
   7   9 -17      117.58      134.63     22.03 o 
   8   9 -17      200.32      230.58     31.13 o 
   9   9 -17      491.85      492.63     68.63 o 
  10   9 -17        6.27       10.93     10.79 o 
  11   9 -17        7.38       11.44     23.71 o 
   0   0 -16     7522.84     8155.62    223.45 o 
   2   0 -16     8628.94     9953.71    258.96 o 
   4   0 -16     1249.26     1264.57    119.57 o 
   6   0 -16     2814.51     3376.83    184.94 o 
   8   0 -16     5745.91     6185.65    256.51 o 
  10   0 -16      378.38      323.26     41.06 o 
  12   0 -16     2724.13     2853.49    109.40 o 
  14   0 -16     2345.73     2126.67    137.58 o 
  16   0 -16     4006.89     3640.03    375.19 o 
  18   0 -16     1020.00     1140.81    167.85 o 
  20   0 -16     1231.70      995.02    111.02 o 
  22   0 -16      238.22      225.84     44.36 o 
  24   0 -16      849.00     1156.81    189.97 o 
  26   0 -16      262.46      273.24     41.40 o 
  28   0 -16     1528.07     1685.42    133.62 o 
   0   1 -16    18652.04    20463.14    401.03 o 
   1   1 -16     6114.53     5601.76    148.60 o 
   2   1 -16      781.80      763.74     58.29 o 
   3   1 -16     3983.07     4347.95    456.10 o 
   4   1 -16     1812.09     1934.74    101.67 o 
   5   1 -16       66.43       54.23     50.42 o 
   6   1 -16     2217.54     2183.59    110.79 o 
   7   1 -16     1799.30     2295.43    235.32 o 
   8   1 -16     2669.68     2492.36    118.36 o 
   9   1 -16     4834.49     5176.33    161.58 o 
  10   1 -16     3633.60     3685.06     88.34 o 
  11   1 -16     7013.56     6782.77    203.38 o 
  12   1 -16     5864.53     6142.58    117.32 o 
  13   1 -16     4242.85     4068.41    133.30 o 
  14   1 -16     1162.03     1125.83     68.42 o 
  15   1 -16      291.05      259.04     35.54 o 
  16   1 -16     1230.64     1120.10     73.16 o 
  17   1 -16      837.75      789.59     69.20 o 
  18   1 -16      281.87      219.39     60.86 o 
  19   1 -16     1639.81     1501.46     94.29 o 
  20   1 -16     2182.17     2330.49    169.32 o 
  21   1 -16      476.75      520.13     60.76 o 
  22   1 -16       88.25      121.50     69.48 o 
  23   1 -16     1188.89     1259.23    117.70 o 
  24   1 -16      572.79      561.26     56.78 o 
  25   1 -16      461.20      408.21     37.02 o 
  26   1 -16      881.36     1068.79     78.62 o 
  27   1 -16      250.35      244.12     28.24 o 
  28   1 -16      325.51      365.25     42.93 o 
  29   1 -16       61.25       12.55    101.26 o 
   0   2 -16     3410.55     3371.39    181.44 o 
   1   2 -16     1071.97     1106.25     78.20 o 
   2   2 -16     5160.26     5823.08    163.38 o 
   3   2 -16     9672.72    10534.81    237.53 o 
   4   2 -16      573.62      490.63     39.36 o 
   5   2 -16     7093.54     7377.83    249.01 o 
   6   2 -16     1365.30     1546.82     88.24 o 
   7   2 -16     7799.79     8000.04    234.98 o 
   8   2 -16     2434.44     2334.32    175.03 o 
   9   2 -16     2447.18     2573.73    142.97 o 
  10   2 -16     6463.99     6207.11    168.97 o 
  11   2 -16     2328.47     2620.74    111.87 o 
  12   2 -16     1083.71     1022.31     74.91 o 
  13   2 -16      400.84      431.03     48.27 o 
  14   2 -16     1743.42     1735.45    109.60 o 
  15   2 -16     3175.86     3115.55    224.61 o 
  16   2 -16     4046.00     3916.47    155.28 o 
  17   2 -16      383.84      382.25     53.16 o 
  18   2 -16      639.67      698.32     89.37 o 
  19   2 -16     1261.02     1395.27    186.83 o 
  20   2 -16     6498.06     7190.56    465.43 o 
  21   2 -16      185.67      208.50    136.50 o 
  22   2 -16      263.40      294.06     44.92 o 
  23   2 -16      418.51      443.10     43.49 o 
  24   2 -16      582.75      610.22     64.64 o 
  25   2 -16      347.36      391.36     43.63 o 
  26   2 -16      797.21      761.36     81.76 o 
  27   2 -16       23.99       26.85     47.33 o 
  28   2 -16      894.81      827.81     56.50 o 
   0   3 -16    15138.29    16886.79    528.02 o 
   1   3 -16     3976.91     3993.46    259.15 o 
   2   3 -16     1877.50     1801.85    118.00 o 
   3   3 -16     3613.38     3700.99    191.69 o 
   4   3 -16     2451.70     2603.76     98.58 o 
   5   3 -16       37.12       48.32     14.47 o 
   6   3 -16    11755.58    11825.14    267.22 o 
   7   3 -16      988.13      704.14     70.40 o 
   8   3 -16     5350.29     4852.58    361.56 o 
   9   3 -16     3781.34     3329.43    266.97 o 
  10   3 -16     4320.87     4073.34    124.72 o 
  11   3 -16     2865.50     3236.08    157.23 o 
  12   3 -16     1050.27      954.25     48.12 o 
  13   3 -16      752.61      699.19     46.62 o 
  14   3 -16     2447.56     2494.01     96.73 o 
  15   3 -16     4359.79     4340.02    204.45 o 
  16   3 -16     1626.25     1521.34    139.74 o 
  17   3 -16      863.33      833.53     79.40 o 
  18   3 -16     3646.05     3908.70    235.91 o 
  19   3 -16      645.61      666.56     68.67 o 
  20   3 -16      606.09      648.25     63.42 o 
  21   3 -16      436.94      456.64     43.62 o 
  22   3 -16     1645.42     1620.47    202.63 o 
  23   3 -16     1314.08     1291.83    120.55 o 
  24   3 -16      612.73      619.88     64.00 o 
  25   3 -16       66.90       95.00     91.11 o 
  26   3 -16      477.50      406.79     69.56 o 
  27   3 -16      157.27      143.83     26.42 o 
   0   4 -16     1605.42     1584.44    106.09 o 
   1   4 -16     4775.83     4986.68    268.67 o 
   2   4 -16       91.89      106.15     27.38 o 
   3   4 -16     1803.19     1972.26    111.32 o 
   4   4 -16       89.49      455.91     72.18 o 
   5   4 -16      211.53      179.82     41.39 o 
   6   4 -16     1043.13     1084.55     50.58 o 
   7   4 -16     3185.24     2731.69     89.91 o 
   8   4 -16      604.74      546.11     36.64 o 
   9   4 -16     9211.94     9407.97    550.98 o 
  10   4 -16      818.77      879.81     42.94 o 
  11   4 -16      169.28      163.76     43.38 o 
  12   4 -16      317.74      325.04     41.99 o 
  13   4 -16     3073.67     2968.90    137.55 o 
  14   4 -16     3382.03     3423.99    120.89 o 
  15   4 -16     1972.42     1700.28    114.56 o 
  16   4 -16      944.60      931.48     95.63 o 
  17   4 -16      702.42      873.08     98.19 o 
  18   4 -16      150.69      199.03     98.01 o 
  19   4 -16     2848.41     3194.38    139.83 o 
  20   4 -16       57.78       73.87     37.13 o 
  21   4 -16      137.78      131.94     77.57 o 
  22   4 -16      278.53      289.91    133.69 o 
  23   4 -16      157.79      132.68     61.50 o 
  24   4 -16       15.50        6.18     18.26 o 
  25   4 -16       16.03       13.35     22.20 o 
  26   4 -16        1.72        8.93     30.96 o 
   0   5 -16      973.54      951.29     62.84 o 
   1   5 -16     2940.96     2984.74    247.21 o 
   2   5 -16     3129.02     3351.10     89.48 o 
   3   5 -16      666.67      592.45     32.31 o 
   4   5 -16      286.54      380.77     43.79 o 
   5   5 -16     1249.98     1148.41     60.58 o 
   6   5 -16      849.63      809.19     37.89 o 
   7   5 -16     2212.87     2371.68     98.77 o 
   8   5 -16      818.80      804.79     41.91 o 
   9   5 -16     7296.01     6927.54    572.00 o 
  10   5 -16      607.57      680.47     55.41 o 
  11   5 -16      963.50      983.74     70.34 o 
  12   5 -16      262.83      205.04     72.71 o 
  13   5 -16      384.16      312.13     50.67 o 
  14   5 -16     2412.53     2514.63    152.11 o 
  15   5 -16     3174.56     3404.24    224.31 o 
  16   5 -16      430.13      377.99     36.46 o 
  17   5 -16      563.95      562.29     46.21 o 
  18   5 -16      660.61      720.47     65.33 o 
  19   5 -16       48.86       75.91     58.30 o 
  20   5 -16      431.24      489.16     82.19 o 
  21   5 -16      148.87      174.31     38.30 o 
  22   5 -16      644.87      545.03     70.81 o 
  24   5 -16      557.17      458.59     86.47 o 
   0   6 -16     4122.99     3799.15    173.54 o 
   1   6 -16     1118.64     1172.11     69.25 o 
   2   6 -16      400.87      379.73     34.45 o 
   3   6 -16     2248.59     2080.90    130.54 o 
   4   6 -16     1510.89     1629.29     97.94 o 
   5   6 -16      633.28      634.06     50.24 o 
   6   6 -16      207.49      178.63     62.76 o 
   7   6 -16      583.34      565.90     48.06 o 
   8   6 -16     7143.31     8272.77    544.38 o 
   9   6 -16     4755.41     4222.82    328.83 o 
  10   6 -16     3429.67     3966.72    173.32 o 
  11   6 -16     2421.20     2676.36    211.95 o 
  12   6 -16      503.40      411.05     50.33 o 
  13   6 -16      885.76      858.81    118.83 o 
  14   6 -16      339.18      296.84     27.06 o 
  15   6 -16      141.86      148.20     76.88 o 
  16   6 -16     2358.12     2642.07    115.97 o 
  17   6 -16      280.90      248.21     33.07 o 
  18   6 -16      855.20      657.21    103.77 o 
  19   6 -16      492.75      492.07     63.60 o 
  20   6 -16      385.20      374.07     78.66 o 
  21   6 -16      487.48      436.00     85.36 o 
  22   6 -16      304.83      306.29     68.62 o 
   0   7 -16     6438.49     8415.45    444.92 o 
   1   7 -16      105.73      144.14     70.81 o 
   2   7 -16      268.34      432.79     67.77 o 
   3   7 -16     2083.95     2255.92    214.20 o 
   4   7 -16     1245.04     1439.66    106.90 o 
   5   7 -16      735.45      763.25     61.51 o 
   6   7 -16        2.76       42.49     24.67 o 
   7   7 -16     2456.75     2445.28    160.68 o 
   8   7 -16      563.46      639.74     67.46 o 
   9   7 -16      622.89      572.26     82.43 o 
  10   7 -16     1137.58     1483.49    136.36 o 
  11   7 -16       56.48       58.84     37.76 o 
  12   7 -16      241.27      230.19     45.02 o 
  13   7 -16      200.16      209.27     50.28 o 
  14   7 -16      114.58      143.77     85.68 o 
  15   7 -16       20.44       24.49     31.41 o 
  16   7 -16      902.12      978.67    102.02 o 
  18   7 -16     1901.26     1798.40    157.05 o 
   0   8 -16      570.53      527.08     95.68 o 
   1   8 -16     1480.24     1557.84    206.71 o 
   2   8 -16      282.56      276.14     32.63 o 
   3   8 -16      181.21      165.88     49.03 o 
   4   8 -16     1340.27     1527.04     80.63 o 
   5   8 -16      909.36     1039.61    157.18 o 
   6   8 -16      743.82      851.85    116.21 o 
   7   8 -16      165.70      138.75     39.24 o 
   8   8 -16       79.62       70.20     35.02 o 
   9   8 -16      387.17      522.07     77.02 o 
  10   8 -16     1004.65     1152.31    128.74 o 
  11   8 -16      133.37      114.39     68.83 o 
  12   8 -16      255.84      222.04     61.55 o 
  13   8 -16      143.91      106.65     70.16 o 
  14   8 -16      142.50      190.17     54.41 o 
  15   8 -16      261.06      271.78     70.16 o 
  16   8 -16      197.74      228.18     36.26 o 
   0   9 -16     1563.04     1929.50    205.87 o 
   1   9 -16      543.47      427.73     60.48 o 
   2   9 -16      360.52      337.33     61.37 o 
   3   9 -16      463.20      492.51     73.22 o 
   4   9 -16      164.70      137.03     36.99 o 
   5   9 -16       80.79      102.40     55.00 o 
   6   9 -16      441.42      554.92     88.85 o 
   7   9 -16      320.35      355.89     41.54 o 
   8   9 -16      930.80     1121.44     96.66 o 
   9   9 -16       47.83       70.57     42.77 o 
  10   9 -16      692.55      813.02     51.87 o 
  11   9 -16      211.83      210.33     36.54 o 
  12   9 -16       75.53       94.84     23.15 o 
   2   0 -15     1506.38     1724.13     94.04 o 
   4   0 -15    17789.20    19506.15    356.61 o 
   6   0 -15     9385.47    10876.37    591.38 o 
   8   0 -15     6388.37     6493.59    363.61 o 
  10   0 -15     1647.32     1786.68    158.61 o 
  12   0 -15     2017.27     1969.38    214.74 o 
  14   0 -15      667.72      610.88     74.52 o 
  16   0 -15     2630.81     2426.89    260.54 o 
  18   0 -15     1937.85     1724.00    173.12 o 
  20   0 -15     8461.31     7852.90    335.49 o 
  22   0 -15     1354.42     1519.17    230.13 o 
  24   0 -15      558.72      935.32    162.35 o 
  26   0 -15     1965.91     1999.52    234.60 o 
  28   0 -15     1876.42     1869.49    624.57 o 
   1   1 -15     8552.76     8819.23    275.66 o 
   2   1 -15      621.76      864.42     48.57 o 
   3   1 -15     4176.03     4318.64    255.69 o 
   4   1 -15     1461.79     1493.74     74.12 o 
   5   1 -15     3652.11     4119.77    175.42 o 
   6   1 -15      245.06      197.95     50.86 o 
   7   1 -15     7212.00     7863.74    304.94 o 
   8   1 -15      625.02      623.23     56.95 o 
   9   1 -15     1595.66     1662.41     97.31 o 
  10   1 -15      667.01      497.82     38.04 o 
  11   1 -15      198.01      278.91     56.14 o 
  12   1 -15      523.97      466.27     35.66 o 
  13   1 -15    11243.28    11170.30    709.93 o 
  14   1 -15     2795.98     2684.69    100.01 o 
  15   1 -15      831.89      866.01     68.36 o 
  16   1 -15      853.31      797.66     49.17 o 
  17   1 -15      301.20      268.56     90.03 o 
  18   1 -15     1343.88     1006.00     75.97 o 
  19   1 -15     1569.15     1366.52    103.68 o 
  20   1 -15     1604.37     1330.98    126.56 o 
  21   1 -15       81.04       94.28     43.73 o 
  22   1 -15       99.23       68.90     32.95 o 
  23   1 -15      583.84      640.26     65.13 o 
  24   1 -15      349.17      344.96     67.33 o 
  25   1 -15      738.73      841.14     64.08 o 
  26   1 -15     1201.34     1274.80     83.17 o 
  27   1 -15      216.88      239.28     45.26 o 
  28   1 -15      148.62      129.86     32.80 o 
  29   1 -15      198.81      158.44     33.47 o 
   1   2 -15      339.97      400.07     58.47 o 
   2   2 -15     1493.49     1558.74     76.17 o 
   3   2 -15      407.24      367.45     53.51 o 
   4   2 -15    12283.37    13313.65    234.99 o 
   5   2 -15     4727.56     4855.24    159.48 o 
   6   2 -15      245.52      240.40     30.36 o 
   7   2 -15     9008.51     9149.35    405.68 o 
   8   2 -15      403.50      619.79     62.60 o 
   9   2 -15     6264.85     5736.34    296.38 o 
  10   2 -15     6947.16     7200.33    157.51 o 
  11   2 -15     3711.27     3267.11    201.96 o 
  12   2 -15     1788.69     1610.49     94.74 o 
  13   2 -15      369.07      367.94     44.48 o 
  14   2 -15      415.85      469.26     40.68 o 
  15   2 -15     1505.91     1790.51    154.21 o 
  16   2 -15      428.72      383.06     58.01 o 
  17   2 -15     3312.84     3457.71    146.44 o 
  18   2 -15      525.37      479.73     69.55 o 
  19   2 -15     2089.32     1786.59    114.88 o 
  20   2 -15       74.17       72.85     60.11 o 
  21   2 -15     2854.44     3339.19    231.32 o 
  22   2 -15      114.19      202.66     95.76 o 
  23   2 -15       36.84      125.63     83.60 o 
  24   2 -15      357.70      344.44     39.93 o 
  25   2 -15      408.09      458.76     57.28 o 
  26   2 -15      334.88      296.06     36.25 o 
  27   2 -15      112.64      112.39     23.90 o 
  28   2 -15      154.05      141.40     24.49 o 
   1   3 -15     9653.54     9684.20    530.15 o 
   2   3 -15       88.51       83.54     41.31 o 
   3   3 -15     1873.79     2171.77    138.36 o 
   4   3 -15      894.31      896.95     84.57 o 
   5   3 -15     1566.76     1558.90    155.81 o 
   6   3 -15     5586.02     5546.22    252.30 o 
   7   3 -15     7594.48     6688.94    399.29 o 
   8   3 -15     4152.75     4250.82    105.17 o 
   9   3 -15     5220.95     4163.62    213.68 o 
  10   3 -15     5427.91     5081.08    177.27 o 
  11   3 -15      843.16      755.57    100.24 o 
  12   3 -15      365.07      368.28     41.44 o 
  13   3 -15      186.38      179.98     34.66 o 
  14   3 -15     6561.96     5924.15    333.10 o 
  15   3 -15     4343.47     3804.02    412.52 o 
  16   3 -15     4046.58     4257.18    194.27 o 
  17   3 -15     2949.32     2725.91    146.90 o 
  18   3 -15      782.82      774.70    119.50 o 
  19   3 -15       10.78       38.76     30.97 o 
  20   3 -15      799.43      834.79     98.70 o 
  21   3 -15      252.97      247.43    134.20 o 
  22   3 -15     4088.93     4490.93    134.16 o 
  23   3 -15      275.11      224.01     51.56 o 
  24   3 -15      526.68      619.13     63.14 o 
  25   3 -15       86.95       80.39     65.77 o 
  26   3 -15       15.67       12.83     47.70 o 
  27   3 -15      210.53      199.26     30.65 o 
   1   4 -15      322.73      359.48     31.81 o 
   2   4 -15     4018.96     4571.18     89.79 o 
   3   4 -15     5163.05     5628.85    159.32 o 
   4   4 -15     1973.88     2058.23    133.42 o 
   5   4 -15      591.53      505.97     26.68 o 
   6   4 -15     3109.98     3132.09     64.60 o 
   7   4 -15      910.89      931.48     50.00 o 
   8   4 -15     4358.61     4175.77    102.19 o 
   9   4 -15     2109.80     1846.76    125.46 o 
  10   4 -15     1200.79     1069.66     67.94 o 
  11   4 -15     1636.52     1391.81     94.96 o 
  12   4 -15     1274.53     1248.04     73.64 o 
  13   4 -15     2962.16     2893.94    175.87 o 
  14   4 -15     1346.47     1222.27    108.72 o 
  15   4 -15      987.48      809.11     80.27 o 
  16   4 -15      209.70      194.31     35.79 o 
  17   4 -15      710.95      656.83    126.43 o 
  18   4 -15      780.55      874.47    100.19 o 
  19   4 -15      995.00     1263.66    140.56 o 
  20   4 -15       51.46       76.81     49.72 o 
  21   4 -15       57.00       66.62     40.92 o 
  22   4 -15      947.42      869.53    129.55 o 
  23   4 -15      372.33      416.78     58.57 o 
  24   4 -15      404.11      431.24     56.81 o 
  25   4 -15      631.90      582.20     74.03 o 
  26   4 -15       89.57       32.08    100.42 o 
   1   5 -15       28.91       40.12     14.29 o 
   2   5 -15     7074.04     7305.12    165.01 o 
   3   5 -15      848.39      779.41     45.23 o 
   4   5 -15     2108.71     2395.16     70.51 o 
   5   5 -15      223.97      451.22     79.91 o 
   6   5 -15     1582.29     1532.55     74.24 o 
   7   5 -15     2623.18     2373.28    168.68 o 
   8   5 -15      444.29      425.52     36.95 o 
   9   5 -15     2421.22     2344.11    101.76 o 
  10   5 -15      752.21      820.05     71.85 o 
  11   5 -15     4311.43     4727.11    160.85 o 
  12   5 -15     1131.76      972.39     63.70 o 
  13   5 -15      171.80      134.87     44.87 o 
  14   5 -15      747.40      587.24     64.16 o 
  15   5 -15     1739.44     1446.93    131.72 o 
  16   5 -15       46.25       69.64     33.42 o 
  17   5 -15     1661.59     1721.85    102.40 o 
  18   5 -15        5.42        6.48      9.25 o 
  19   5 -15     1106.01     1110.48    125.42 o 
  20   5 -15       61.28       70.01     64.76 o 
  21   5 -15       75.06       58.09     38.35 o 
  22   5 -15      265.80      296.05     42.86 o 
  23   5 -15     2735.68     3188.41    288.44 o 
  24   5 -15      139.23       63.88    147.01 o 
  25   5 -15      202.15      171.00     43.52 o 
   1   6 -15      441.61      399.13     28.94 o 
   2   6 -15     3190.96     3393.80    101.43 o 
   3   6 -15     1102.32     1214.58    105.83 o 
   4   6 -15     1164.66     1243.93     78.38 o 
   5   6 -15     2129.30     1765.54    135.95 o 
   6   6 -15     5837.50     6145.43    202.89 o 
   7   6 -15      765.69      686.35     52.33 o 
   8   6 -15     4153.62     4219.61    147.60 o 
   9   6 -15      613.35      413.76     50.40 o 
  10   6 -15     1055.86     1002.34    103.37 o 
  11   6 -15      958.79     1025.73    160.44 o 
  12   6 -15     2844.25     2938.21    159.64 o 
  13   6 -15      637.14      681.81     81.53 o 
  14   6 -15     1172.09     1109.13     87.58 o 
  15   6 -15      213.33      216.80    101.56 o 
  16   6 -15      972.96      865.96     76.98 o 
  17   6 -15      364.18      364.36     31.71 o 
  18   6 -15      212.02      210.90     29.93 o 
  19   6 -15       42.44       22.19     18.30 o 
  20   6 -15      864.62     1047.74    166.25 o 
  21   6 -15      388.83      454.69     84.24 o 
  22   6 -15      506.99      344.78     67.51 o 
   1   7 -15     1701.03     2008.69    172.24 o 
   2   7 -15      571.23      682.43     92.51 o 
   3   7 -15     3674.65     4627.73    254.00 o 
   4   7 -15      622.86      787.93    119.50 o 
   5   7 -15     1257.31     1340.66    115.82 o 
   6   7 -15      640.66      654.16     74.12 o 
   7   7 -15      101.38      174.16     96.35 o 
   8   7 -15       46.84      130.00     72.43 o 
   9   7 -15     1117.38     1010.36    151.75 o 
  10   7 -15      969.21      911.66    105.57 o 
  11   7 -15     2007.98     2176.37    156.77 o 
  12   7 -15      659.78      650.97     82.35 o 
  13   7 -15      932.82      865.21    140.59 o 
  14   7 -15     2345.18     2629.48    175.28 o 
  15   7 -15       24.72       36.54     35.81 o 
  16   7 -15       61.04       63.88     53.65 o 
  17   7 -15      407.49      361.24     47.70 o 
  18   7 -15        3.51       11.72     17.57 o 
  19   7 -15      278.41      225.67     34.03 o 
   1   8 -15     1254.16     1323.86     90.51 o 
   2   8 -15     1124.79     1216.42     90.95 o 
   3   8 -15      219.16      232.69     40.74 o 
   4   8 -15      578.18      695.57     51.70 o 
   5   8 -15      283.22      239.62    141.21 o 
   6   8 -15      292.75      431.74     73.33 o 
   7   8 -15      773.99      980.23    167.93 o 
   8   8 -15      256.98      280.92     48.40 o 
   9   8 -15      438.72      405.86     47.55 o 
  10   8 -15      396.98      434.62     49.93 o 
  11   8 -15      128.08      148.60     72.08 o 
  12   8 -15      145.31      137.99     31.13 o 
  13   8 -15      813.49      900.45     98.16 o 
  14   8 -15       51.86       60.39     41.84 o 
  15   8 -15      251.88      291.30     41.28 o 
  16   8 -15     1253.97     1341.23     66.40 o 
  17   8 -15       97.10       55.23     39.33 o 
   1   9 -15      169.42      124.13     53.53 o 
   2   9 -15      724.77      654.37     62.74 o 
   3   9 -15      332.53      384.28     50.78 o 
   4   9 -15      275.28      396.22     82.89 o 
   5   9 -15      168.50      274.77     65.83 o 
   6   9 -15     1450.01     1815.71    195.82 o 
   7   9 -15       39.53       18.68     14.55 o 
   8   9 -15      292.31      290.16     42.16 o 
   9   9 -15      140.58      184.30     40.75 o 
  10   9 -15       53.70       38.33     21.96 o 
  11   9 -15      586.61      619.83     93.17 o 
  12   9 -15      225.69      296.09     43.69 o 
   0   0 -14     1508.85     1602.43    127.04 o 
   2   0 -14     1673.98     1572.69     86.48 o 
   4   0 -14     3888.46     4451.65    217.22 o 
   6   0 -14     1831.87     1872.60    217.58 o 
   8   0 -14    22519.85    27313.46   1075.63 o 
  10   0 -14      624.95      580.98     99.40 o 
  12   0 -14      489.86      392.23    101.59 o 
  14   0 -14     5889.64     5510.76    224.52 o 
  16   0 -14     1327.64     1299.12    116.36 o 
  18   0 -14     3012.67     2966.53    181.57 o 
  20   0 -14     8457.16     8922.07    245.34 o 
  22   0 -14      394.10      338.93     79.50 o 
  24   0 -14       47.78      109.35     56.91 o 
  26   0 -14     1677.83     2219.25    357.34 o 
  28   0 -14      182.58      142.55     36.24 o 
   0   1 -14    17247.39    19808.70    377.83 o 
   1   1 -14      287.15      314.42     44.13 o 
   2   1 -14     7044.61     7044.59    103.35 o 
   3   1 -14     8213.78     9036.25    356.43 o 
   4   1 -14      153.38      161.98     22.52 o 
   5   1 -14     2533.87     2711.12    140.82 o 
   6   1 -14      238.31      291.03     34.74 o 
   7   1 -14     3881.09     4272.76    224.05 o 
   8   1 -14      337.76      308.23     38.84 o 
   9   1 -14      459.52      561.50     67.45 o 
  10   1 -14     6290.49     6967.15    246.32 o 
  11   1 -14    15602.85    15988.92    383.50 o 
  12   1 -14     4618.70     5130.74    144.15 o 
  13   1 -14     1468.37     1136.80    157.42 o 
  14   1 -14      287.09      264.57     37.92 o 
  15   1 -14     1249.97     1370.49     99.59 o 
  16   1 -14      686.46      703.86     63.08 o 
  17   1 -14      140.17      124.90     45.90 o 
  18   1 -14     1828.85     1593.16    109.06 o 
  19   1 -14     8703.28     8523.87    226.73 o 
  20   1 -14      700.41      600.04     62.92 o 
  21   1 -14      839.50      902.13    235.16 o 
  22   1 -14     1386.96     1278.78    145.08 o 
  23   1 -14      450.64      562.38     60.82 o 
  24   1 -14     2896.58     3319.15    152.38 o 
  25   1 -14      822.07      914.65     91.35 o 
  26   1 -14      901.53     1082.98     79.46 o 
  27   1 -14     1039.77     1136.04     72.09 o 
  28   1 -14      296.65      259.48     47.49 o 
  29   1 -14      247.51      319.69     40.76 o 
   0   2 -14     2057.16     3182.72    150.60 o 
   1   2 -14     7065.67     7712.51    173.88 o 
   2   2 -14     6201.77     6453.90    116.91 o 
   3   2 -14    10522.44    11147.55    453.64 o 
   4   2 -14     3652.33     3999.30    112.63 o 
   5   2 -14     1787.82     1631.98     92.65 o 
   6   2 -14     4387.42     4133.04    149.55 o 
   7   2 -14     5024.96     5137.02    188.97 o 
   8   2 -14    17359.83    17809.13    392.17 o 
   9   2 -14      903.32      896.73     91.82 o 
  10   2 -14     2384.10     2071.11    110.97 o 
  11   2 -14     2232.74     2464.54    180.62 o 
  12   2 -14     6608.93     6769.72    154.92 o 
  13   2 -14     2873.15     2447.17    131.12 o 
  14   2 -14      456.37      428.85     41.34 o 
  15   2 -14     6985.30     6607.01    187.62 o 
  16   2 -14     4189.97     4051.33    166.39 o 
  17   2 -14     4357.16     3833.26    189.00 o 
  18   2 -14     1432.35     1393.24    114.95 o 
  19   2 -14     1076.97     1130.78     92.38 o 
  20   2 -14     1613.04     1703.94    132.33 o 
  21   2 -14     2276.40     2463.02    204.36 o 
  22   2 -14      445.52      621.01     68.03 o 
  23   2 -14      526.23      461.63     59.18 o 
  24   2 -14     2790.10     3148.24    198.61 o 
  25   2 -14      419.85      461.82     52.89 o 
  26   2 -14      212.45      266.79     55.21 o 
  27   2 -14      563.19      541.02     57.71 o 
  28   2 -14      129.18      104.32     22.02 o 
  29   2 -14      255.60      300.07     48.82 o 
   0   3 -14     2828.13     3084.36    319.40 o 
   1   3 -14     3676.66     3145.21    161.13 o 
   2   3 -14     4203.11     5119.00    193.95 o 
   3   3 -14     4008.86     3975.81    345.01 o 
   4   3 -14     1340.65     1560.13    100.31 o 
   5   3 -14     1605.04     1831.23    171.85 o 
   6   3 -14     2339.76     2362.66    152.94 o 
   7   3 -14      405.14      340.14     46.66 o 
   8   3 -14     2111.61     2011.68    102.68 o 
   9   3 -14     5565.54     4959.74    237.39 o 
  10   3 -14     2984.04     2805.50    128.08 o 
  11   3 -14     1125.33     1038.58     97.20 o 
  12   3 -14     9078.09     9318.94    225.83 o 
  13   3 -14     2099.41     2178.29    100.59 o 
  14   3 -14     2880.45     2711.84    118.45 o 
  15   3 -14      117.91      127.95     52.38 o 
  16   3 -14      293.64      263.13     54.49 o 
  17   3 -14      222.47      178.99     96.54 o 
  18   3 -14     1242.58     1198.84    112.64 o 
  19   3 -14      582.16      526.41    110.28 o 
  20   3 -14      307.43      500.87     68.43 o 
  21   3 -14       28.07       93.52     69.00 o 
  22   3 -14      364.49      515.60     84.43 o 
  23   3 -14       41.42       74.42     44.21 o 
  24   3 -14     1356.39     1506.95     96.54 o 
  25   3 -14     1028.23     1116.11     56.63 o 
  26   3 -14       37.10       25.01     25.84 o 
  27   3 -14      782.05      639.51     80.91 o 
  28   3 -14      287.38      243.80     60.81 o 
   0   4 -14     3071.83     3157.53    284.81 o 
   1   4 -14     1506.98     1285.85     99.79 o 
   2   4 -14       97.03       97.62     28.43 o 
   3   4 -14     5894.58     6044.84    230.25 o 
   4   4 -14      949.34     1012.24     49.35 o 
   5   4 -14    13866.85    11739.41    788.71 o 
   6   4 -14      256.31      224.86     23.75 o 
   7   4 -14     1977.94     1834.51    138.01 o 
   8   4 -14     5285.67     5596.21    135.99 o 
   9   4 -14      247.32      231.95     37.15 o 
  10   4 -14      552.50      602.50     46.06 o 
  11   4 -14      249.91      235.06     55.12 o 
  12   4 -14      320.61      291.67     45.99 o 
  13   4 -14     3161.84     3032.54    129.45 o 
  14   4 -14     4200.80     3729.55    164.97 o 
  15   4 -14      946.64      687.80     83.08 o 
  16   4 -14      299.78      374.50     69.19 o 
  17   4 -14     6338.28     5684.41    305.45 o 
  18   4 -14      128.23      135.33     87.13 o 
  19   4 -14        7.63       25.51     21.21 o 
  20   4 -14        6.17       31.30     42.54 o 
  21   4 -14       67.53       77.41     49.11 o 
  22   4 -14       82.77       96.64     63.93 o 
  23   4 -14      895.52      850.43     90.81 o 
  24   4 -14       66.92       72.66     68.81 o 
  25   4 -14     2496.93     2533.87    182.85 o 
  26   4 -14       58.43       25.53     46.48 o 
  27   4 -14      389.93      366.26     73.64 o 
   0   5 -14     3469.13     3655.56    122.46 o 
   1   5 -14     1311.37     1376.29     56.00 o 
   2   5 -14      175.36      203.27     32.45 o 
   3   5 -14     6878.71     6960.39    216.68 o 
   4   5 -14      304.70      369.58     40.54 o 
   5   5 -14     6206.43     6109.80    175.42 o 
   6   5 -14      217.36      274.03     28.34 o 
   7   5 -14      138.12      129.49     31.23 o 
   8   5 -14     4624.33     4491.89     97.58 o 
   9   5 -14      328.08      294.60     47.42 o 
  10   5 -14      481.74      444.67     37.91 o 
  11   5 -14     5572.73     4612.09    270.70 o 
  12   5 -14      233.89      371.91     52.52 o 
  13   5 -14     3603.78     3330.92    169.06 o 
  14   5 -14     1304.69     1172.66     84.06 o 
  15   5 -14      112.42       54.64    119.90 o 
  16   5 -14      476.24      479.94     42.36 o 
  17   5 -14     1905.98     1855.18    150.06 o 
  18   5 -14     1929.66     1930.12     93.35 o 
  19   5 -14       76.42      101.92     62.65 o 
  20   5 -14      178.32      201.44     52.69 o 
  21   5 -14      160.96       92.83     82.27 o 
  22   5 -14      228.59      240.00     38.86 o 
  23   5 -14       59.56       44.91     40.73 o 
  24   5 -14      660.95      587.47    103.77 o 
  25   5 -14      211.43      147.84     33.20 o 
   0   6 -14      839.75      817.54     64.90 o 
   1   6 -14      551.05      564.88     37.93 o 
   2   6 -14      393.35      372.07     37.21 o 
   3   6 -14     3323.48     3757.37    314.97 o 
   4   6 -14      152.83      174.74     48.26 o 
   5   6 -14       51.63       50.59     25.59 o 
   6   6 -14      368.82      330.40     30.73 o 
   7   6 -14     1418.65     1293.17    102.32 o 
   8   6 -14     3828.87     3724.01    111.81 o 
   9   6 -14      327.81      295.85     55.72 o 
  10   6 -14     1581.83     1433.72    122.89 o 
  11   6 -14     2761.61     2536.92    276.38 o 
  12   6 -14     2003.56     2037.21    148.21 o 
  13   6 -14      184.07      222.63     45.96 o 
  14   6 -14       32.34       36.91     27.23 o 
  15   6 -14       23.89       18.19     25.27 o 
  16   6 -14      124.29      135.69     37.28 o 
  17   6 -14      332.31      327.45     31.97 o 
  18   6 -14     1624.10     1715.06    127.84 o 
  19   6 -14       10.46       21.91     19.50 o 
  20   6 -14      561.59      545.63     96.24 o 
  21   6 -14       42.31       31.52     91.77 o 
  22   6 -14      534.48      476.73     82.01 o 
   0   7 -14      684.40      693.73    125.35 o 
   1   7 -14      459.09      412.46     60.44 o 
   2   7 -14      328.80      387.42     60.34 o 
   3   7 -14      202.38      234.13     65.39 o 
   4   7 -14      416.74      436.27     78.80 o 
   5   7 -14       99.84      145.60     91.55 o 
   6   7 -14     1401.85     1478.11    155.02 o 
   7   7 -14     2101.22     2040.36    319.40 o 
   8   7 -14     1567.21     1812.72    212.75 o 
   9   7 -14      887.59     1050.33    118.15 o 
  10   7 -14      182.49      248.21     55.69 o 
  11   7 -14     2641.86     3280.18    219.81 o 
  12   7 -14     3170.46     3989.55    237.67 o 
  13   7 -14      363.27      407.03     50.60 o 
  14   7 -14      153.09      250.58    103.89 o 
  15   7 -14      642.64      713.62     99.31 o 
  16   7 -14      111.82      154.73     73.79 o 
  17   7 -14      101.08      107.22     71.05 o 
  18   7 -14     2396.72     2375.64    238.22 o 
  19   7 -14      392.19      369.61     64.72 o 
   0   8 -14      179.00      148.54     87.62 o 
   1   8 -14      288.43      299.68     44.83 o 
   2   8 -14      545.81      676.25     45.32 o 
   3   8 -14      170.20      227.06     58.72 o 
   4   8 -14      843.02      891.25    103.49 o 
   5   8 -14      578.29      710.40    104.51 o 
   6   8 -14      672.83      773.65     90.07 o 
   7   8 -14     1255.24     1321.39    209.49 o 
   8   8 -14      430.09      427.48     47.78 o 
   9   8 -14      936.08      972.02    118.44 o 
  10   8 -14       34.75      114.68     72.57 o 
  11   8 -14      234.29      282.02     41.49 o 
  12   8 -14      387.39      405.28     52.61 o 
  13   8 -14      298.20      313.17     46.29 o 
  14   8 -14      275.33      299.39     34.37 o 
  15   8 -14      175.50      180.47     40.92 o 
  16   8 -14      452.29      515.66     65.41 o 
  17   8 -14      679.12      667.81     95.40 o 
   0   9 -14      310.23      304.66     34.19 o 
   1   9 -14      676.46      636.77     73.19 o 
   2   9 -14      364.80      503.92    195.68 o 
   3   9 -14      101.00      113.29     54.68 o 
   4   9 -14      749.60      969.67    110.13 o 
   5   9 -14      765.05     1006.73    156.77 o 
   6   9 -14       67.74       80.51     60.28 o 
   7   9 -14      324.32      326.91     41.97 o 
   8   9 -14       29.04       46.40     31.98 o 
   9   9 -14     1107.61     1180.84    138.64 o 
  10   9 -14      920.16      973.68     94.50 o 
  11   9 -14       84.73       80.40     42.08 o 
  12   9 -14        3.02        4.85      6.59 o 
  13   9 -14      411.62      463.37     58.45 o 
   3  10 -14      297.80      223.16     34.59 o 
   4  10 -14       21.69       13.11     13.39 o 
   5  10 -14       79.86       21.48     48.54 o 
   6  10 -14      653.78      725.55    102.10 o 
   2   0 -13    64331.31    67809.63   1375.69 o 
   4   0 -13   136625.66   139296.53   1133.38 o 
   6   0 -13    24583.30    30779.27    637.00 o 
   8   0 -13    45708.13    50443.54   1941.50 o 
  10   0 -13      948.37     1062.10    147.21 o 
  12   0 -13     2787.04     2886.58    234.88 o 
  14   0 -13     3365.76     3412.15    132.41 o 
  16   0 -13      276.72      338.06     79.57 o 
  18   0 -13      192.56      223.38    115.87 o 
  20   0 -13      103.95      112.96     78.11 o 
  22   0 -13      442.50      283.13     75.87 o 
  24   0 -13      679.18      611.74     99.03 o 
  26   0 -13     3111.61     3261.78    222.77 o 
  28   0 -13      395.27      464.16     63.80 o 
   1   1 -13     1471.81     1540.53    106.17 o 
   2   1 -13     1710.55     2112.50     48.71 o 
   3   1 -13    12356.76    12349.66    324.16 o 
   4   1 -13     2407.96     2235.08     62.04 o 
   5   1 -13     2609.37     2784.98    140.79 o 
   6   1 -13    19792.47    22197.13    466.61 o 
   7   1 -13      826.42      862.16     65.10 o 
   8   1 -13       98.79      172.05     52.82 o 
   9   1 -13     3181.89     3142.87    180.57 o 
  10   1 -13    16808.55    18386.97    468.41 o 
  11   1 -13     4292.05     4211.29    306.23 o 
  12   1 -13      176.01      200.88     54.01 o 
  13   1 -13      969.91      888.30     79.46 o 
  14   1 -13     4008.54     4003.54    101.00 o 
  15   1 -13      786.45      671.08     57.45 o 
  16   1 -13      648.32      627.84     58.57 o 
  17   1 -13      901.66      818.53     52.21 o 
  18   1 -13       41.61       72.90     31.33 o 
  19   1 -13      289.00      255.97    115.29 o 
  20   1 -13      512.02      509.12     60.19 o 
  21   1 -13     2082.87     1946.44    188.76 o 
  22   1 -13     1526.89     1678.96    182.70 o 
  23   1 -13     2084.68     2330.08    173.79 o 
  24   1 -13     1504.30     1289.87    209.21 o 
  25   1 -13     1212.88     1205.30    117.21 o 
  26   1 -13      366.48      303.49     45.20 o 
  27   1 -13      498.65      530.93     83.84 o 
  28   1 -13       91.45       88.20     48.25 o 
  29   1 -13       39.60       30.94     27.53 o 
   1   2 -13     3979.16     4044.16    399.18 o 
   2   2 -13    30889.10    37262.79    415.44 o 
   3   2 -13     9379.69     9961.10    220.78 o 
   4   2 -13     1585.23     1608.23     82.91 o 
   5   2 -13     5262.31     5369.88    167.23 o 
   6   2 -13    12170.07    13885.71    560.62 o 
   7   2 -13     2046.33     2422.57    140.37 o 
   8   2 -13     1393.99     1390.81     65.15 o 
   9   2 -13     4643.27     4453.64    290.98 o 
  10   2 -13     1589.02     1647.30     94.37 o 
  11   2 -13     1832.40     1764.36    122.65 o 
  12   2 -13     3204.17     3197.48    122.57 o 
  13   2 -13    37604.84    37901.55   1136.75 o 
  14   2 -13     1517.69     1283.94     79.60 o 
  15   2 -13     1912.71     1735.51    144.31 o 
  16   2 -13     5289.97     5206.99    239.68 o 
  17   2 -13     1705.22     1654.59    126.74 o 
  18   2 -13     1789.17     1923.28    151.80 o 
  19   2 -13      594.65      542.20     81.61 o 
  20   2 -13       73.20       77.38     45.86 o 
  21   2 -13      289.54      274.27     63.29 o 
  22   2 -13      527.72      510.93    151.64 o 
  23   2 -13       84.59       84.06     61.99 o 
  24   2 -13      723.32      660.56    116.88 o 
  25   2 -13      207.68      268.13    145.71 o 
  26   2 -13     1166.77     1135.75     67.25 o 
  27   2 -13       16.70       25.40     23.93 o 
  28   2 -13       85.17       53.25     44.48 o 
  29   2 -13      415.22      497.89     50.85 o 
   1   3 -13     1906.24     1604.19    121.37 o 
   2   3 -13    11738.77    12599.20    290.32 o 
   3   3 -13     3044.52     3226.96    191.78 o 
   4   3 -13      226.65      263.58     40.10 o 
   5   3 -13      513.03      387.92     45.21 o 
   6   3 -13     3054.90     3409.68    213.74 o 
   7   3 -13     8767.46    10172.68    339.30 o 
   8   3 -13      860.23      790.07     53.72 o 
   9   3 -13      314.55      341.10     37.72 o 
  10   3 -13      471.38      513.53     43.01 o 
  11   3 -13     1068.37     1107.42     81.14 o 
  12   3 -13      630.00      670.79     58.25 o 
  13   3 -13     3007.54     2924.93    103.92 o 
  14   3 -13      416.74      416.83     44.26 o 
  15   3 -13    13332.26    13509.44    323.49 o 
  16   3 -13      266.39      267.64     91.82 o 
  17   3 -13      601.00      679.47    119.38 o 
  18   3 -13     3683.03     3519.19    178.25 o 
  19   3 -13      403.78      226.84     74.59 o 
  20   3 -13     1834.02     1902.72    277.83 o 
  21   3 -13     2192.59     2495.38    141.22 o 
  22   3 -13     2430.92     2559.37    177.97 o 
  23   3 -13     2378.81     2751.61    154.60 o 
  24   3 -13      219.97      231.23     53.80 o 
  25   3 -13      445.48      420.89     48.14 o 
  26   3 -13      398.96      398.91     64.65 o 
  27   3 -13      203.65      187.32     23.43 o 
  28   3 -13      341.18      285.00     47.34 o 
   1   4 -13      871.17      784.32     75.15 o 
   2   4 -13     4460.66     4912.65    114.21 o 
   3   4 -13     4992.22     4704.94    407.09 o 
   4   4 -13      374.98      308.84     40.70 o 
   5   4 -13     6370.19     5539.26    151.35 o 
   6   4 -13     1916.36     2051.98     83.06 o 
   7   4 -13     5048.87     5010.94    449.23 o 
   8   4 -13     6229.73     6054.39    101.70 o 
   9   4 -13     2513.33     2444.25    100.25 o 
  10   4 -13     1631.34     1529.24     64.84 o 
  11   4 -13     2796.35     2765.05     94.25 o 
  12   4 -13    10141.88     9576.65    268.28 o 
  13   4 -13      373.14      330.44     27.32 o 
  14   4 -13     1029.76      907.40     53.97 o 
  15   4 -13      151.13      136.58     53.37 o 
  16   4 -13      841.63      848.10     90.22 o 
  17   4 -13     2655.41     2286.00    227.00 o 
  18   4 -13      615.59      606.72    166.53 o 
  19   4 -13      140.24      125.76     78.61 o 
  20   4 -13     1885.32     2060.52    113.38 o 
  21   4 -13      141.05      190.09    102.37 o 
  22   4 -13      181.64      167.03     46.57 o 
  23   4 -13      559.12      604.40     74.75 o 
  24   4 -13      130.79       85.03     86.16 o 
  25   4 -13       53.55       50.13     57.23 o 
  26   4 -13      147.92      156.19     28.43 o 
  27   4 -13      113.52       75.32    126.92 o 
   1   5 -13      260.36      258.92     33.17 o 
   2   5 -13      381.35      424.74     32.35 o 
   3   5 -13     2817.81     2909.28    174.43 o 
   4   5 -13     8078.53     8807.74    183.59 o 
   5   5 -13     2257.74     2136.40     99.82 o 
   6   5 -13      469.45      464.13     33.86 o 
   7   5 -13     1746.74     1879.97    104.12 o 
   8   5 -13     2783.35     2769.58     68.51 o 
   9   5 -13     2319.49     2362.41    152.75 o 
  10   5 -13     1129.61     1149.95     66.50 o 
  11   5 -13     2375.63     2098.77    190.17 o 
  12   5 -13     1398.14     1275.39     96.87 o 
  13   5 -13     4563.42     3776.03    341.95 o 
  14   5 -13     1109.74     1088.97     77.21 o 
  15   5 -13     2985.46     2386.32    185.45 o 
  16   5 -13      295.68      247.01     69.84 o 
  17   5 -13     2657.74     2658.91    137.69 o 
  18   5 -13      790.29      698.18     45.56 o 
  19   5 -13     2968.63     3172.37    144.32 o 
  20   5 -13     1332.56     1245.10    140.44 o 
  21   5 -13      665.66      690.05     77.33 o 
  22   5 -13     1432.96     1570.25    131.22 o 
  23   5 -13       10.12       -1.12     32.36 o 
  24   5 -13      443.75      519.69     92.89 o 
  25   5 -13      582.71      606.44     97.07 o 
   1   6 -13      907.88      933.10     83.52 o 
   2   6 -13     2321.30     2529.08     90.05 o 
   3   6 -13     7668.39     7982.21    691.19 o 
   4   6 -13      268.26      255.00     48.20 o 
   5   6 -13     1071.59      984.55     53.88 o 
   6   6 -13      120.77      122.08     41.72 o 
   7   6 -13      888.72      804.37     83.73 o 
   8   6 -13       25.11       39.54     15.57 o 
   9   6 -13      810.31      794.44     81.78 o 
  10   6 -13      589.95      549.18     66.87 o 
  11   6 -13      750.34      805.02    164.43 o 
  12   6 -13     2565.80     2703.73    232.44 o 
  13   6 -13      238.04      268.03     49.25 o 
  14   6 -13     2491.88     2484.15    151.77 o 
  15   6 -13      199.20      202.46     66.66 o 
  16   6 -13      594.33      696.53     55.17 o 
  17   6 -13      261.40      242.60     28.62 o 
  18   6 -13       62.77       29.23     25.05 o 
  19   6 -13      935.52      824.40     83.82 o 
  20   6 -13      805.42      930.58    150.35 o 
  21   6 -13       25.08       16.74     25.66 o 
  22   6 -13      281.54      253.01     42.12 o 
   1   7 -13     1098.70     1231.98    106.45 o 
   2   7 -13      916.44     1026.84     77.68 o 
   3   7 -13     3779.36     4096.64    204.73 o 
   4   7 -13     3075.35     3568.40    152.89 o 
   5   7 -13       84.20       86.95     33.14 o 
   6   7 -13     3442.45     3877.48    200.29 o 
   7   7 -13      452.71      374.92     85.31 o 
   8   7 -13      812.30      899.55    359.99 o 
   9   7 -13      780.56     1386.11    229.86 o 
  10   7 -13      258.73      267.88     57.17 o 
  11   7 -13     1073.50      959.56     99.52 o 
  12   7 -13      333.25      405.98     60.42 o 
  13   7 -13      342.45      616.56    129.71 o 
  14   7 -13      561.52      611.82     86.86 o 
  15   7 -13      504.76      581.33    329.44 o 
  16   7 -13      141.40      171.02     73.23 o 
  17   7 -13      107.75       89.12     51.81 o 
  18   7 -13      168.41      139.71     62.99 o 
  19   7 -13      372.81      308.80     40.73 o 
   1   8 -13      449.44      487.65     41.22 o 
   2   8 -13      533.90      593.69     50.36 o 
   3   8 -13      606.31      578.45     60.36 o 
   4   8 -13     1164.98     1553.85    118.49 o 
   5   8 -13      584.02      741.33     76.71 o 
   6   8 -13      124.09      182.65     77.18 o 
   7   8 -13     3209.21     3933.20    226.51 o 
   8   8 -13      293.17      339.00     46.75 o 
   9   8 -13      124.03      115.21    133.62 o 
  10   8 -13       64.36       93.56     52.50 o 
  11   8 -13      213.69      282.62     54.56 o 
  12   8 -13      391.31      434.18     52.46 o 
  13   8 -13      831.51     1049.97    162.07 o 
  14   8 -13        3.35       24.51     36.18 o 
  15   8 -13      513.35      557.58     73.92 o 
  16   8 -13      565.27      627.64     88.71 o 
  17   8 -13       53.73       13.67     56.35 o 
   1   9 -13      885.12      899.91    157.60 o 
   2   9 -13       69.95      114.86     60.27 o 
   3   9 -13      969.97     1281.76    119.56 o 
   4   9 -13     1753.97     2283.04    179.65 o 
   5   9 -13      732.16     1110.55    214.79 o 
   6   9 -13      216.77      269.90     34.00 o 
   7   9 -13      148.28      151.47     56.90 o 
   8   9 -13      678.70      769.48     81.81 o 
   9   9 -13      665.16      614.25     65.27 o 
  10   9 -13      413.05      449.40     45.41 o 
  11   9 -13      478.21      574.41     65.63 o 
  12   9 -13      195.11      252.65     45.15 o 
  13   9 -13      354.90      431.26     78.94 o 
  14   9 -13     2286.23     2409.30    143.66 o 
   2  10 -13      170.71      261.38     56.91 o 
   3  10 -13      438.81      524.99     79.50 o 
   4  10 -13      452.22      499.60     75.32 o 
   6  10 -13       46.25       49.93     62.21 o 
   7  10 -13      718.00      500.16     72.53 o 
   0   0 -12    11833.63    14064.80    254.55 o 
   2   0 -12    14393.71    15467.85    233.69 o 
   4   0 -12    10040.56    10176.40    328.88 o 
   6   0 -12    15969.42    16134.61    563.34 o 
   8   0 -12     6244.35     5787.67    343.39 o 
  10   0 -12     3136.71     3347.13    365.43 o 
  12   0 -12    13370.87    14197.22    462.69 o 
  14   0 -12      234.87      303.92    121.89 o 
  16   0 -12      855.36      740.47    136.49 o 
  18   0 -12     2085.08     2258.94    449.95 o 
  20   0 -12     5026.37     5502.98    293.93 o 
  22   0 -12      445.77      653.30    245.48 o 
  24   0 -12     1527.89     1641.90    229.30 o 
  28   0 -12     1044.07     1208.12    110.80 o 
  30   0 -12      687.10      679.80    103.49 o 
   0   1 -12      536.50      542.88     61.56 o 
   1   1 -12     9497.02     9715.21    341.65 o 
   2   1 -12      447.54      469.29     34.23 o 
   3   1 -12     2725.33     3277.57    240.34 o 
   4   1 -12     1526.05     1602.39     72.45 o 
   5   1 -12     4737.35     4719.39    213.42 o 
   6   1 -12      838.51      974.09     53.03 o 
   7   1 -12      733.66      673.97     61.44 o 
   8   1 -12     1147.42     1166.18     69.90 o 
   9   1 -12     5146.47     5190.01    223.19 o 
  10   1 -12     1499.71     1572.32    118.18 o 
  11   1 -12    13672.56    15154.81    515.21 o 
  12   1 -12      785.70      663.36     63.82 o 
  13   1 -12     1231.46     1151.19     80.65 o 
  14   1 -12     3193.93     2857.82     82.27 o 
  15   1 -12     1872.90     2128.87     97.76 o 
  16   1 -12      786.53      822.25     82.04 o 
  17   1 -12     1854.59     1797.42    135.26 o 
  18   1 -12     1217.26     1243.12     90.61 o 
  19   1 -12     2924.02     3043.25    142.51 o 
  20   1 -12     2443.13     1955.79    160.33 o 
  21   1 -12     4409.70     3927.70    173.23 o 
  22   1 -12     2354.23     2087.32    220.76 o 
  23   1 -12      692.38      547.95     68.12 o 
  24   1 -12     1779.89     1873.07    121.88 o 
  25   1 -12      554.33      489.76     55.81 o 
  26   1 -12      347.11      320.65     68.21 o 
  27   1 -12     1587.92     1796.53    123.18 o 
  28   1 -12     1152.00     1299.22     91.21 o 
  29   1 -12       46.56       63.89     27.51 o 
  30   1 -12        1.55        8.09     14.78 o 
   0   2 -12    61032.13    67875.13   2041.32 o 
   1   2 -12      101.89      195.21     30.97 o 
   2   2 -12     2781.06     3004.39    113.06 o 
   3   2 -12     5793.98     5478.09    233.92 o 
   4   2 -12     2490.04     2660.04     99.22 o 
   5   2 -12     4580.85     4669.31    200.57 o 
   6   2 -12    11572.31    12515.52    322.27 o 
   7   2 -12     1745.74     1813.83     98.71 o 
   8   2 -12     8451.06     8696.24    185.45 o 
   9   2 -12     1873.52     1533.79    301.23 o 
  10   2 -12      267.89      228.27     44.69 o 
  11   2 -12     3968.75     3909.45    135.94 o 
  12   2 -12     8096.42     8750.83    227.30 o 
  13   2 -12     3747.02     3504.89    288.60 o 
  14   2 -12     2089.85     1868.75     95.92 o 
  15   2 -12     1064.83     1052.24    138.47 o 
  16   2 -12       14.33       51.81     27.25 o 
  17   2 -12      116.80      105.60     40.74 o 
  18   2 -12      183.11      156.12     59.06 o 
  19   2 -12      667.23      592.05     66.59 o 
  20   2 -12      114.44       77.97     39.04 o 
  21   2 -12      487.01      359.90    152.50 o 
  22   2 -12     1423.54     1520.84    244.36 o 
  23   2 -12      918.41      715.69     67.19 o 
  24   2 -12       47.42       42.40     63.88 o 
  25   2 -12      180.99      240.42    129.14 o 
  26   2 -12     3886.08     4587.96    244.20 o 
  27   2 -12     1116.17     1179.43     83.93 o 
  28   2 -12      421.41      384.71     45.43 o 
  29   2 -12      502.34      449.90     48.97 o 
   0   3 -12    31682.55    37684.27   1004.68 o 
   1   3 -12     3833.53     4000.06    315.59 o 
   2   3 -12      407.38      521.26     66.92 o 
   3   3 -12      487.44      565.01     62.44 o 
   4   3 -12     2337.99     2594.40    133.79 o 
   5   3 -12     1274.81     1410.07     94.09 o 
   6   3 -12     9095.20     9756.67    210.06 o 
   7   3 -12     4532.16     4425.06    257.10 o 
   8   3 -12    10867.59    11819.55    444.70 o 
   9   3 -12      221.69      242.38     58.69 o 
  10   3 -12     2854.43     2997.70     90.98 o 
  11   3 -12     2320.34     2592.69    178.28 o 
  12   3 -12     1521.47     1318.12     82.40 o 
  13   3 -12     1801.69     1711.84     84.30 o 
  14   3 -12     2872.27     2842.47    128.13 o 
  15   3 -12     4437.34     3640.41    312.28 o 
  16   3 -12      877.36      831.65     64.85 o 
  17   3 -12     2022.77     1877.02    149.76 o 
  18   3 -12     1962.33     1747.21    153.24 o 
  19   3 -12     1376.70     1418.92    117.41 o 
  20   3 -12      327.64      299.29    117.68 o 
  21   3 -12      336.42      364.88     66.66 o 
  22   3 -12      868.18      781.34    124.69 o 
  23   3 -12      164.12      148.29    149.49 o 
  24   3 -12      705.10      808.12    150.91 o 
  25   3 -12       36.28       80.94     55.02 o 
  26   3 -12      108.28       99.23     29.21 o 
  27   3 -12      125.85       85.86     28.06 o 
  28   3 -12      894.25      843.31     76.37 o 
   0   4 -12     2463.83     2637.86    198.07 o 
   1   4 -12      378.85      457.99     60.46 o 
   2   4 -12    10649.00    12441.59    295.10 o 
   3   4 -12     2997.06     2889.34    171.68 o 
   4   4 -12      222.46      189.10     56.25 o 
   5   4 -12      971.24      962.40    115.46 o 
   6   4 -12     1514.98     1496.72     75.31 o 
   7   4 -12    13844.06    12724.99   1019.06 o 
   8   4 -12     2851.01     2783.40     64.59 o 
   9   4 -12      944.89      769.74     48.19 o 
  10   4 -12     3613.60     3471.55    101.28 o 
  11   4 -12     1848.96     1714.75    114.62 o 
  12   4 -12     2411.42     2025.88    112.67 o 
  13   4 -12      519.91      460.96     33.76 o 
  14   4 -12     1399.73     1262.76     78.30 o 
  15   4 -12     5818.40     5286.25    373.03 o 
  16   4 -12     6377.43     5756.97    222.23 o 
  17   4 -12      171.41      137.91     53.12 o 
  18   4 -12     1261.76      947.62    108.15 o 
  19   4 -12      241.04      227.62    100.14 o 
  20   4 -12      847.15      859.14    107.30 o 
  21   4 -12     1178.33     1121.97     94.76 o 
  22   4 -12       16.78       21.94     24.65 o 
  23   4 -12     1075.66     1138.56    134.73 o 
  24   4 -12      293.11      249.17     37.47 o 
  25   4 -12       91.78       57.14     71.35 o 
  26   4 -12      773.28      748.73     85.90 o 
  27   4 -12       43.27       29.01     41.56 o 
   0   5 -12     6560.56     7048.90    260.75 o 
   1   5 -12     2362.71     2398.72     77.01 o 
   2   5 -12     3025.05     3035.74     68.00 o 
   3   5 -12     2931.96     2413.95    190.93 o 
   4   5 -12     2625.41     3158.00     76.14 o 
   5   5 -12     2243.35     1900.16     80.76 o 
   6   5 -12     1497.31     1407.34     56.91 o 
   7   5 -12      919.48      843.64     52.67 o 
   8   5 -12     2944.64     3183.82     89.15 o 
   9   5 -12     1236.49     1245.21     89.97 o 
  10   5 -12     2382.49     2404.62     74.69 o 
  11   5 -12     1248.68     1109.09     68.38 o 
  12   5 -12      175.10      209.03     40.51 o 
  13   5 -12    11233.05    10284.22    481.02 o 
  14   5 -12      133.30      124.88     45.15 o 
  15   5 -12      399.21      271.72     61.43 o 
  16   5 -12     1047.48      909.81    123.58 o 
  17   5 -12     1449.45     1360.20    122.89 o 
  18   5 -12      895.84      792.84     86.97 o 
  19   5 -12      284.97      249.27     45.79 o 
  20   5 -12     4192.36     4082.93    324.70 o 
  21   5 -12      900.32      927.23     81.90 o 
  22   5 -12     1745.88     1790.58    204.75 o 
  23   5 -12      331.43      343.67     57.74 o 
  24   5 -12      842.81      925.28    139.48 o 
  25   5 -12      510.35      491.23     91.22 o 
   0   6 -12     1717.06     1830.48    155.28 o 
   1   6 -12     1940.13     1778.60    201.51 o 
   2   6 -12     6071.23     7155.94    236.63 o 
   3   6 -12     2353.18     3305.21    237.53 o 
   4   6 -12     3761.92     4412.97    212.57 o 
   5   6 -12      329.29      348.47     45.36 o 
   6   6 -12      173.36      166.98     55.14 o 
   7   6 -12     2799.31     2792.99    328.61 o 
   8   6 -12     1460.61     1384.92    111.91 o 
   9   6 -12     1097.34     1173.05    123.49 o 
  10   6 -12     2157.29     2008.71     83.48 o 
  11   6 -12     2052.39     1901.81    102.86 o 
  12   6 -12    12525.29    13507.95    735.16 o 
  13   6 -12      277.04      321.88     77.81 o 
  14   6 -12      629.45      656.63     71.84 o 
  15   6 -12       72.43       69.34     41.08 o 
  16   6 -12     1015.03     1162.14    117.72 o 
  17   6 -12      142.00      126.59     61.29 o 
  18   6 -12      516.37      555.94     43.56 o 
  19   6 -12     1396.13     1439.38    164.86 o 
  20   6 -12      831.86      863.91    137.24 o 
  21   6 -12      721.69      582.17    146.45 o 
  22   6 -12      407.37      321.35     51.33 o 
  23   6 -12     1129.53      996.41     86.47 o 
   0   7 -12     3153.46     3747.10    369.05 o 
   1   7 -12     2653.02     3394.80    264.89 o 
   2   7 -12     4150.43     4596.01    175.27 o 
   3   7 -12      558.95      710.84     73.88 o 
   4   7 -12      332.12      316.19     86.50 o 
   5   7 -12     2128.69     2132.32    126.33 o 
   6   7 -12     5549.06     6191.73    226.97 o 
   7   7 -12      227.58      248.59     96.38 o 
   8   7 -12     1409.66     1310.51    294.01 o 
   9   7 -12     4098.34     4974.53    467.52 o 
  10   7 -12      702.62      828.66     86.47 o 
  11   7 -12      834.15     1035.05    136.67 o 
  12   7 -12     1265.49     1318.30    129.52 o 
  13   7 -12     1487.89     1475.65    212.84 o 
  14   7 -12     1403.71     1568.84     89.15 o 
  15   7 -12      110.63      110.19     42.96 o 
  16   7 -12      256.60      294.04     47.08 o 
  17   7 -12      233.45      234.75    103.62 o 
  18   7 -12        5.83       15.35     19.03 o 
  19   7 -12      866.90      813.14    125.25 o 
   0   8 -12     1498.88     1674.35    174.07 o 
   1   8 -12      258.73      301.63     56.76 o 
   2   8 -12      648.70      810.01     60.84 o 
   3   8 -12      894.43      983.37    121.69 o 
   4   8 -12       84.34       75.06     32.19 o 
   5   8 -12      483.30      499.08     61.25 o 
   6   8 -12     1687.33     2063.37     80.31 o 
   7   8 -12     1121.94     1344.73    142.01 o 
   8   8 -12      371.81      421.88     50.84 o 
   9   8 -12      221.62      257.75    168.21 o 
  10   8 -12      495.97      446.65     92.75 o 
  11   8 -12      201.03      229.78     47.99 o 
  12   8 -12      118.63      176.23     85.92 o 
  13   8 -12     1096.77     1142.25     81.39 o 
  14   8 -12      712.35      799.10     89.32 o 
  15   8 -12      603.40      612.16    154.26 o 
  16   8 -12      575.56      618.12     70.50 o 
  17   8 -12      117.27       50.77     97.91 o 
   0   9 -12        8.26        4.47     10.91 o 
   1   9 -12       14.38       13.68     13.24 o 
   2   9 -12      160.78      190.71     80.97 o 
   3   9 -12       26.93       35.27     21.79 o 
   4   9 -12      225.16      334.22     32.67 o 
   5   9 -12     1644.03     1861.37    153.52 o 
   6   9 -12     1746.51     2008.86    159.82 o 
   7   9 -12      363.68      517.07    133.48 o 
   8   9 -12     2714.36     3461.70    254.14 o 
   9   9 -12      267.62      331.65     78.94 o 
  10   9 -12       64.23      137.37     71.96 o 
  11   9 -12      434.71      480.15     64.18 o 
  12   9 -12      386.85      522.11     83.27 o 
  13   9 -12      655.91      600.30     63.71 o 
  14   9 -12      212.74      215.34     30.38 o 
   1  10 -12      815.64      729.18    109.91 o 
   2  10 -12      290.33      354.55     66.67 o 
   4  10 -12      264.42      352.04     66.67 o 
   5  10 -12      657.61      874.79     77.27 o 
   6  10 -12      258.44      307.68     64.72 o 
   7  10 -12      371.82      252.73     54.40 o 
   8  10 -12     1051.99     1167.13     84.24 o 
   2   0 -11    19620.06    21635.66    689.24 o 
   4   0 -11    54218.67    55088.86   1763.53 o 
   6   0 -11     4421.76     4700.92    255.02 o 
   8   0 -11     4963.72     6222.00    202.96 o 
  10   0 -11     2116.49     1912.37    175.70 o 
  12   0 -11     2962.62     2524.04    198.74 o 
  14   0 -11      683.77      580.75     86.65 o 
  16   0 -11     1037.25      874.98     97.71 o 
  18   0 -11     3633.64     3916.50    245.07 o 
  20   0 -11      985.00      904.08    164.86 o 
  22   0 -11     4982.65     5642.89    452.74 o 
  24   0 -11     1356.63     1207.58    188.57 o 
  26   0 -11      733.32      721.92    126.64 o 
  28   0 -11      707.92      964.93    107.75 o 
  30   0 -11     1507.82     1668.40    130.83 o 
   1   1 -11    27682.94    25325.68    437.36 o 
   2   1 -11     1108.32      991.83     45.71 o 
   3   1 -11     7807.53     8316.00    211.95 o 
   4   1 -11      444.87      441.75     38.23 o 
   5   1 -11     5689.97     6278.94    283.32 o 
   6   1 -11     6977.09     7975.04    127.11 o 
   7   1 -11     3006.83     3232.34    151.80 o 
   8   1 -11     1682.69     1652.20     96.08 o 
   9   1 -11     3188.67     3311.56    142.20 o 
  10   1 -11    40401.44    46460.52    872.88 o 
  11   1 -11     6881.74     6675.88    290.34 o 
  12   1 -11     2429.95     2429.46    132.58 o 
  13   1 -11      671.10      599.88     93.77 o 
  14   1 -11      919.61      891.77     62.05 o 
  15   1 -11     5763.34     5733.28    154.48 o 
  16   1 -11     3433.10     3375.05    134.30 o 
  17   1 -11      699.90      672.84     79.56 o 
  18   1 -11      345.42      416.02     85.56 o 
  19   1 -11      262.67      258.58     54.20 o 
  20   1 -11     2567.83     2767.21    111.61 o 
  21   1 -11     2713.83     2533.02    134.55 o 
  22   1 -11     4883.33     5184.58    426.52 o 
  24   1 -11      472.35      528.78     68.06 o 
  25   1 -11      395.31      293.62     87.06 o 
  26   1 -11      650.33      640.80     84.22 o 
  27   1 -11      916.32      886.69    121.83 o 
  28   1 -11     1512.08     1819.37    109.32 o 
  29   1 -11       12.97       20.96     13.75 o 
  30   1 -11      136.03      115.91     18.03 o 
   1   2 -11     6861.63     6917.58    158.23 o 
   2   2 -11      726.27      702.97     39.10 o 
   3   2 -11     6797.30     6419.70    214.58 o 
   4   2 -11     1356.32     1159.56     62.29 o 
   5   2 -11      260.89      305.47    160.98 o 
   6   2 -11    23461.74    24805.76    569.76 o 
   7   2 -11     6151.34     7158.41    409.89 o 
   8   2 -11     7707.60     8363.36    199.55 o 
   9   2 -11     6077.17     5924.66    233.25 o 
  10   2 -11     1734.29     2138.29    100.96 o 
  11   2 -11      547.22      620.61     72.80 o 
  12   2 -11     6733.57     6778.92    392.20 o 
  13   2 -11     1337.88     1505.57    109.97 o 
  14   2 -11     3817.53     3739.28    115.78 o 
  15   2 -11     5853.80     6051.14    198.53 o 
  16   2 -11     1392.09     1256.56     96.51 o 
  17   2 -11      575.51      581.41     54.65 o 
  18   2 -11     2236.95     1934.80    121.50 o 
  19   2 -11     1025.83      841.08     75.34 o 
  20   2 -11     1209.51     1039.68    123.78 o 
  21   2 -11      264.74      193.89    123.47 o 
  23   2 -11      423.39      407.52    138.22 o 
  24   2 -11      634.95      600.21     58.58 o 
  25   2 -11      116.73      155.18    103.35 o 
  26   2 -11     1635.83     1663.47    132.62 o 
  27   2 -11      518.43      586.41     75.34 o 
  28   2 -11     2107.02     2099.34    119.11 o 
  29   2 -11      116.59      118.26     18.86 o 
   1   3 -11    20557.64    17815.11    422.40 o 
   2   3 -11    13970.42    15537.03    272.10 o 
   3   3 -11      239.19      202.76     35.72 o 
   4   3 -11      251.88      324.68     42.51 o 
   5   3 -11      112.74      192.59     41.44 o 
   6   3 -11     1736.03     2081.91    103.25 o 
   7   3 -11     1818.09     1664.34    168.67 o 
   8   3 -11     5411.93     5682.88    183.82 o 
   9   3 -11     4832.40     4986.59    319.21 o 
  10   3 -11     3389.69     3195.04    123.85 o 
  11   3 -11     5463.73     5426.25    174.47 o 
  12   3 -11      209.31      159.60     29.74 o 
  13   3 -11     1358.21     1230.28     61.69 o 
  14   3 -11      511.30      481.82     42.88 o 
  15   3 -11     1580.26     1235.30     97.94 o 
  16   3 -11     1237.24     1129.83     90.99 o 
  17   3 -11     2272.97     2171.42    152.97 o 
  18   3 -11     7734.62     7526.10    297.78 o 
  19   3 -11      510.62      431.39     77.24 o 
  20   3 -11     1122.10     1130.59    310.19 o 
  21   3 -11       16.28       21.59     33.19 o 
  22   3 -11      342.85      385.28     83.01 o 
  23   3 -11       93.85      107.20     70.39 o 
  24   3 -11     1874.52     1924.76    164.30 o 
  25   3 -11      108.63       91.24     69.14 o 
  26   3 -11      287.85      280.00     41.11 o 
  27   3 -11      450.07      349.68     43.58 o 
  28   3 -11     1278.44     1185.01     70.73 o 
  29   3 -11      542.13      530.84     85.92 o 
   1   4 -11     2918.77     3050.33    307.12 o 
   2   4 -11      343.76      350.18     47.74 o 
   3   4 -11      438.40      417.96     54.83 o 
   4   4 -11     4132.93     4672.83    185.24 o 
   5   4 -11      182.90      151.06     43.69 o 
   6   4 -11      638.57      939.08     67.60 o 
   7   4 -11    13615.33    12167.48    309.09 o 
   8   4 -11      673.02      664.08     39.89 o 
   9   4 -11      201.74      293.01     33.36 o 
  10   4 -11       95.40       97.95     30.32 o 
  11   4 -11      565.56      574.57     48.67 o 
  12   4 -11     7264.63     7094.35    217.18 o 
  13   4 -11     6895.78     6289.15    143.40 o 
  14   4 -11      104.21      102.91     28.70 o 
  15   4 -11     8268.79     7388.97    243.44 o 
  16   4 -11     2652.30     2145.16    144.38 o 
  17   4 -11      831.17      685.66     66.22 o 
  18   4 -11     8566.23     7632.97    751.11 o 
  19   4 -11     1020.05     1059.18    208.38 o 
  20   4 -11     1278.79     1480.33    160.63 o 
  21   4 -11      297.77      379.88     59.50 o 
  22   4 -11      113.55       71.89     45.32 o 
  23   4 -11      723.78      782.51     86.15 o 
  24   4 -11     1132.10     1198.99    143.45 o 
  25   4 -11      434.30      497.39     52.80 o 
  26   4 -11      115.61       63.46     91.78 o 
  27   4 -11      233.91      217.30     48.82 o 
   1   5 -11      681.15      559.71     40.67 o 
   2   5 -11      219.00      219.97     34.15 o 
   3   5 -11     5424.36     5210.14    210.76 o 
   4   5 -11      733.52      643.51     40.44 o 
   5   5 -11    10048.58    10011.28    254.45 o 
   6   5 -11      726.91      699.63     37.41 o 
   7   5 -11     4461.70     4072.82    175.86 o 
   8   5 -11      932.15      852.34     37.92 o 
   9   5 -11       90.78       81.95     25.07 o 
  10   5 -11     2234.91     2203.41     90.92 o 
  11   5 -11      314.08      274.81     54.11 o 
  12   5 -11      417.97      423.20     38.36 o 
  13   5 -11     1924.17     1716.69    120.85 o 
  14   5 -11      734.54      735.40     77.36 o 
  15   5 -11      769.22      570.72     80.06 o 
  16   5 -11     5932.35     5492.09    370.38 o 
  17   5 -11     4117.55     4275.49    300.57 o 
  18   5 -11     2297.31     2402.47    110.71 o 
  19   5 -11     2985.66     3194.70    131.45 o 
  20   5 -11        2.48        8.34     11.56 o 
  21   5 -11     2080.65     1970.94     95.94 o 
  23   5 -11       92.07       79.78     80.06 o 
  24   5 -11      575.09      541.44    104.33 o 
  25   5 -11      609.85      705.19    111.30 o 
  26   5 -11      512.04      440.46     82.85 o 
   1   6 -11      162.97      240.90     92.09 o 
   2   6 -11     4111.97     4562.91    122.34 o 
   3   6 -11      791.97      809.66     74.10 o 
   4   6 -11     2790.47     2847.77    102.79 o 
   5   6 -11     1898.21     1749.15    128.32 o 
   6   6 -11      323.51      310.88     59.29 o 
   7   6 -11     2048.81     2110.73    141.47 o 
   8   6 -11     9467.16     9818.43    374.31 o 
   9   6 -11     1874.80     1836.81    162.90 o 
  10   6 -11      326.21      276.19     96.14 o 
  11   6 -11      868.07      797.11     83.04 o 
  12   6 -11      117.82      136.61     36.00 o 
  13   6 -11      779.13      712.13    112.31 o 
  14   6 -11       79.22       80.35     31.81 o 
  15   6 -11      679.33      773.92     69.20 o 
  16   6 -11      748.29      704.70     57.61 o 
  17   6 -11     1677.99     1707.89    118.45 o 
  18   6 -11      107.72      166.89     47.99 o 
  19   6 -11      329.81      250.69     30.95 o 
  20   6 -11       47.86       52.53     46.36 o 
  21   6 -11      987.44     1021.52    152.59 o 
  22   6 -11       52.53       23.15     32.92 o 
  23   6 -11      402.66      195.54     34.87 o 
   1   7 -11      669.99      888.13     89.33 o 
   2   7 -11     1694.60     2057.22    117.35 o 
   3   7 -11      627.95      757.44     69.32 o 
   4   7 -11     1113.40     1231.99     89.75 o 
   5   7 -11      560.57      614.69    110.03 o 
   6   7 -11      274.18      338.48     59.05 o 
   7   7 -11     1614.46     1414.68    208.04 o 
   8   7 -11     3020.80     3182.34    144.10 o 
   9   7 -11     2934.42     3325.14    211.00 o 
  10   7 -11      299.39      297.17    120.69 o 
  11   7 -11      297.21      390.15     61.56 o 
  12   7 -11     1000.39     1378.02    201.40 o 
  13   7 -11     1992.96     1920.85    174.34 o 
  14   7 -11     1997.33     2369.39    118.28 o 
  15   7 -11      163.73      228.67    118.01 o 
  16   7 -11      297.52      380.77     52.96 o 
  17   7 -11      341.28      397.49     43.14 o 
  18   7 -11      184.43      177.15     98.71 o 
  19   7 -11      115.71       36.25     82.44 o 
  20   7 -11     1323.54     1146.77    121.34 o 
   1   8 -11     1175.85     1606.42    139.97 o 
   2   8 -11     1993.34     2644.60    130.86 o 
   3   8 -11      270.29      301.13     52.38 o 
   4   8 -11      572.69      669.38     53.12 o 
   5   8 -11       70.01      147.75     60.91 o 
   6   8 -11     2193.35     2469.08     91.55 o 
   7   8 -11     2333.53     2721.10    131.94 o 
   8   8 -11      459.62      464.07     52.22 o 
   9   8 -11       58.17      113.92     51.69 o 
  10   8 -11      274.93      384.93     56.31 o 
  11   8 -11       10.72       24.27     72.53 o 
  12   8 -11      201.84      217.93     40.31 o 
  13   8 -11     1114.16     1326.69    224.83 o 
  14   8 -11      186.59      217.81     97.78 o 
  15   8 -11       52.96       53.31     37.07 o 
  16   8 -11      257.83      313.72     44.68 o 
  17   8 -11      716.56      862.63     84.12 o 
  18   8 -11       89.14       74.20     73.36 o 
   1   9 -11      241.32      236.36     32.57 o 
   2   9 -11      293.47      377.80     40.06 o 
   3   9 -11      451.68      523.09     98.53 o 
   4   9 -11     1084.89     1262.92    122.28 o 
   5   9 -11      287.71      173.76     74.62 o 
   6   9 -11     1795.77     2450.59    195.32 o 
   7   9 -11      587.09      825.69    150.91 o 
   8   9 -11       70.86       82.82     50.20 o 
   9   9 -11      736.81     1074.29     90.36 o 
  10   9 -11      427.63      638.81     71.00 o 
  11   9 -11      286.99      327.38     46.90 o 
  12   9 -11      817.03      989.58    145.47 o 
  13   9 -11      149.32      195.87     46.26 o 
  14   9 -11       15.83       18.78     23.50 o 
  15   9 -11     1089.66      942.30     74.76 o 
   1  10 -11     1843.69     1898.82    125.81 o 
   2  10 -11      890.65      952.06    115.21 o 
   4  10 -11      661.11      718.55    141.57 o 
   5  10 -11      775.70      796.23    112.98 o 
   6  10 -11       55.35       95.50     42.12 o 
   7  10 -11      587.11      738.83    154.68 o 
   8  10 -11       31.73       58.17     44.67 o 
   9  10 -11      156.73      132.50     28.45 o 
   0   0 -10      723.66      980.77     66.53 o 
   2   0 -10     8396.68     8421.57    173.26 o 
   4   0 -10     1614.54     1515.27     61.35 o 
   6   0 -10     5769.82     5830.14    244.46 o 
   8   0 -10     2777.35     2701.30    165.41 o 
  10   0 -10     1061.08      941.69    102.95 o 
  12   0 -10     1459.65     1862.14    165.77 o 
  14   0 -10       68.99       70.46     25.85 o 
  16   0 -10     2532.45     2496.07    225.88 o 
  18   0 -10    17761.66    21102.62    670.32 o 
  20   0 -10      634.72      682.02    134.83 o 
  22   0 -10      317.44      239.49    100.24 o 
  26   0 -10     4428.88     5062.96    492.63 o 
  28   0 -10      884.39      916.91    146.45 o 
  30   0 -10     1915.44     2237.46    165.14 o 
   0   1 -10     8689.51     9626.15    165.41 o 
   1   1 -10    24958.66    24364.39    518.85 o 
   2   1 -10    41243.77    44981.07    772.21 o 
   3   1 -10    10816.31    11153.60    691.23 o 
   4   1 -10       44.22       74.33     19.96 o 
   6   1 -10      484.34      452.32     31.71 o 
   7   1 -10    11150.72    11351.23    201.73 o 
   8   1 -10     3841.10     3854.08    144.80 o 
   9   1 -10     1500.62     1735.75    159.24 o 
  10   1 -10     5341.83     5310.65    201.85 o 
  11   1 -10     2103.31     2293.84    225.65 o 
  12   1 -10      562.04      473.31     58.71 o 
  13   1 -10    10980.38    10967.48    293.08 o 
  14   1 -10     4389.04     4100.25    129.00 o 
  15   1 -10     1414.02     1276.42     93.41 o 
  16   1 -10     6313.04     6501.38    179.71 o 
  17   1 -10     1791.81     1674.78    112.74 o 
  18   1 -10      807.02      697.88     52.88 o 
  19   1 -10       77.62      107.26     46.13 o 
  20   1 -10       18.44       39.55     21.93 o 
  21   1 -10      706.60      646.31     70.99 o 
  22   1 -10      241.19      311.64    146.95 o 
  23   1 -10      834.58      887.75    106.84 o 
  24   1 -10      543.14      536.98    404.48 o 
  25   1 -10      928.30      883.71    110.55 o 
  26   1 -10     2832.96     2857.86    205.73 o 
  27   1 -10     1051.86     1000.54     93.64 o 
  28   1 -10      558.81      655.49     82.71 o 
  29   1 -10      177.38      179.20     24.61 o 
  30   1 -10      132.24      108.49     25.46 o 
   0   2 -10     1879.90     2492.98    134.04 o 
   1   2 -10      619.16      524.08     56.11 o 
   2   2 -10      595.74      571.21     49.28 o 
   3   2 -10     1421.13     1160.90     45.11 o 
   4   2 -10     5237.19     5380.94    138.00 o 
   5   2 -10    10569.05    10251.97    184.91 o 
   6   2 -10     3953.16     3843.86    140.00 o 
   7   2 -10    10257.56    10310.00    390.11 o 
   8   2 -10      455.36      537.29     52.41 o 
   9   2 -10     2145.97     1735.15     99.31 o 
  10   2 -10     5906.26     5905.47    192.26 o 
  11   2 -10      349.42      294.95     46.08 o 
  12   2 -10     2141.44     2113.93    125.79 o 
  13   2 -10     5276.90     4753.84    120.61 o 
  14   2 -10      304.12      277.68     84.56 o 
  15   2 -10     3802.82     3490.20    141.28 o 
  16   2 -10     1845.79     1590.18    109.41 o 
  17   2 -10     1303.07     1230.27     86.49 o 
  18   2 -10     1555.87     1674.45    117.87 o 
  19   2 -10     4400.72     4214.75    162.54 o 
  20   2 -10      993.17      719.00     99.06 o 
  21   2 -10      751.54      629.25     98.16 o 
  22   2 -10     1088.67      904.92    142.82 o 
  23   2 -10      412.99      445.28     79.43 o 
  24   2 -10      689.64      713.76     77.09 o 
  25   2 -10      165.43      178.77     72.67 o 
  26   2 -10     1044.32     1002.29    123.84 o 
  27   2 -10      309.55      303.86     41.69 o 
  28   2 -10      410.94      331.44     49.46 o 
  29   2 -10      114.07      123.46     61.52 o 
  30   2 -10      177.81      152.03     32.64 o 
   0   3 -10    14893.78    15762.04    382.44 o 
   1   3 -10    24935.72    26141.03   1467.00 o 
   2   3 -10      151.04      196.58     39.13 o 
   3   3 -10      851.66      656.39     83.34 o 
   4   3 -10      868.97      864.31     53.39 o 
   5   3 -10      522.17      742.65     60.35 o 
   6   3 -10      170.27      349.47     70.81 o 
   7   3 -10    10851.63    10276.39    364.15 o 
   8   3 -10    11721.95    12361.35    377.35 o 
   9   3 -10    15738.37    16097.95    372.36 o 
  10   3 -10      474.05      420.26     52.28 o 
  11   3 -10     2145.12     1728.64    154.15 o 
  12   3 -10      329.96      296.05     29.08 o 
  13   3 -10      329.97      291.41     53.10 o 
  14   3 -10      552.28      488.41     49.28 o 
  15   3 -10     1138.44      994.65     96.02 o 
  16   3 -10     1046.56      894.58     77.03 o 
  17   3 -10     5016.14     4787.90    224.93 o 
  18   3 -10      258.46      214.81     58.98 o 
  19   3 -10      710.82      780.50     69.34 o 
  20   3 -10     1758.09     1723.73    121.33 o 
  21   3 -10      298.62      393.89     65.60 o 
  22   3 -10      529.20      469.75     81.17 o 
  23   3 -10      166.46      188.41     56.62 o 
  24   3 -10      836.55      945.17    123.02 o 
  25   3 -10       11.45       34.42     30.37 o 
  26   3 -10      557.59      634.23     82.85 o 
  27   3 -10      736.43      852.67     91.67 o 
  28   3 -10      622.72      549.85     53.03 o 
  29   3 -10      176.61      250.78     60.53 o 
   0   4 -10     1055.14      834.90    161.79 o 
   1   4 -10     1554.77     1768.76    226.65 o 
   2   4 -10     3088.36     3473.32    167.75 o 
   3   4 -10     1997.58     2391.60    151.08 o 
   4   4 -10     1784.16     1935.29    115.64 o 
   5   4 -10     2423.33     2772.23    204.16 o 
   6   4 -10     2508.34     2573.24    139.36 o 
   7   4 -10     5539.06     5910.78    236.24 o 
   8   4 -10      805.13      729.76     48.64 o 
   9   4 -10     1389.91     1446.05    102.34 o 
  10   4 -10     4415.62     4109.71     91.11 o 
  11   4 -10      241.02      252.45     47.40 o 
  12   4 -10     2954.46     2849.78     97.42 o 
  13   4 -10     8139.46     7590.90    299.27 o 
  14   4 -10     1669.78     1509.04     87.05 o 
  15   4 -10      326.00      265.45     56.76 o 
  16   4 -10     1020.53     1007.09     92.91 o 
  17   4 -10     5023.92     4192.71    185.91 o 
  18   4 -10     5187.50     4870.29    247.39 o 
  19   4 -10     3192.08     3151.49    133.75 o 
  20   4 -10      533.16      560.67     80.15 o 
  21   4 -10      556.22      526.00     82.49 o 
  22   4 -10       71.47       80.80     54.97 o 
  23   4 -10      174.26      141.23     89.53 o 
  24   4 -10      495.00      477.37     71.85 o 
  25   4 -10      415.49      398.67     63.26 o 
  26   4 -10       24.43       20.41     22.97 o 
  27   4 -10      455.73      535.31     93.73 o 
  28   4 -10       81.62       40.45     71.97 o 
   0   5 -10    14925.13    15948.86    306.80 o 
   1   5 -10      242.44      291.83     47.15 o 
   2   5 -10      416.98      442.81     35.72 o 
   3   5 -10     1621.79     1543.43    105.03 o 
   4   5 -10     2388.06     2413.56     72.37 o 
   5   5 -10     3050.51     2571.12    103.50 o 
   6   5 -10      240.96      186.52     51.67 o 
   7   5 -10     3177.52     2957.31    101.57 o 
   8   5 -10      488.51      468.76     38.15 o 
   9   5 -10     5306.45     4887.97    176.56 o 
  10   5 -10     2306.83     2171.81    116.74 o 
  11   5 -10       36.41       49.02     20.15 o 
  12   5 -10       81.09       88.64     41.03 o 
  13   5 -10      632.41      646.97     65.13 o 
  14   5 -10      587.38      460.87     66.08 o 
  15   5 -10     1359.05     1259.15    117.71 o 
  16   5 -10       58.43       46.49     17.72 o 
  17   5 -10     1835.72     1699.53    182.82 o 
  18   5 -10     1320.07     1561.43    140.48 o 
  19   5 -10     1177.26      958.47    141.71 o 
  20   5 -10      183.64      160.75     41.36 o 
  22   5 -10     1361.79     1423.49    180.20 o 
  23   5 -10      679.72      656.37    118.28 o 
  24   5 -10      612.36      495.42     98.47 o 
  25   5 -10       48.58       20.36     44.07 o 
  26   5 -10      565.66      489.28     90.10 o 
   0   6 -10     5076.73     5846.05    322.13 o 
   1   6 -10     1720.80     1843.39    110.83 o 
   2   6 -10      548.58      545.28     42.89 o 
   3   6 -10     2449.72     2613.73    199.92 o 
   4   6 -10      407.60      616.89     64.64 o 
   5   6 -10     1290.84     1100.61     89.71 o 
   6   6 -10     2138.91     2327.77     89.10 o 
   7   6 -10     2530.84     2828.81    220.12 o 
   8   6 -10      196.48      212.89     34.44 o 
   9   6 -10      529.98      546.71     66.47 o 
  10   6 -10     6222.71     6196.54    217.91 o 
  11   6 -10     3677.42     3316.63    149.03 o 
  12   6 -10      101.92       89.56     44.05 o 
  13   6 -10      522.70      428.49    100.30 o 
  14   6 -10      809.01      830.66    123.58 o 
  15   6 -10      823.07      874.77     77.67 o 
  16   6 -10      599.93      510.44     53.34 o 
  17   6 -10      482.13      431.34     55.48 o 
  18   6 -10       89.98      118.76     76.03 o 
  19   6 -10     1789.17     1910.70    193.17 o 
  20   6 -10      995.22     1060.86     98.32 o 
  21   6 -10      152.62       73.31     66.02 o 
  22   6 -10      239.89      255.52     95.40 o 
  23   6 -10      148.25       34.03    101.82 o 
   0   7 -10     2428.28     2700.72    187.27 o 
   1   7 -10     1381.67     1489.66    131.15 o 
   2   7 -10     3120.77     3535.46    175.63 o 
   3   7 -10      534.98      566.79     67.34 o 
   4   7 -10       11.93       38.97     19.49 o 
   5   7 -10     1547.17     1414.10    137.84 o 
   6   7 -10      851.72      838.89     68.92 o 
   7   7 -10     2329.42     2338.32    187.09 o 
   8   7 -10      277.81      188.37     66.44 o 
   9   7 -10      950.00     1027.52    165.87 o 
  10   7 -10      476.41      550.79     66.13 o 
  11   7 -10     3704.12     4000.00    259.44 o 
  12   7 -10     1301.60     1686.78    178.09 o 
  13   7 -10      201.79      278.54    109.02 o 
  14   7 -10      492.66      641.59    121.62 o 
  15   7 -10       28.04       39.20     37.21 o 
  16   7 -10      148.95      167.56     43.60 o 
  17   7 -10      390.69      267.23    217.30 o 
  18   7 -10      406.83      377.27     54.41 o 
  19   7 -10     1205.86     1087.31     74.13 o 
  20   7 -10      928.67     1077.59     88.71 o 
  21   7 -10      303.13      209.21     41.28 o 
   0   8 -10      976.82     1020.90    118.13 o 
   1   8 -10       78.70       82.91     35.81 o 
   2   8 -10      310.31      361.65     36.45 o 
   3   8 -10      797.72      783.41     86.89 o 
   4   8 -10      275.70      323.53     45.25 o 
   5   8 -10      230.56      244.40     60.89 o 
   6   8 -10      359.05      410.85     42.77 o 
   7   8 -10      441.61      580.05     84.00 o 
   8   8 -10      373.60      463.73    104.89 o 
   9   8 -10      269.50      302.98     53.41 o 
  10   8 -10       47.81       77.36     38.93 o 
  11   8 -10      889.12      981.35    273.65 o 
  12   8 -10      212.64      290.62     70.52 o 
  13   8 -10      352.82      629.31    318.56 o 
  14   8 -10      233.90      221.86     44.83 o 
  15   8 -10      560.09      688.34    100.00 o 
  16   8 -10       31.33       36.72     25.19 o 
  17   8 -10      359.54      379.98     53.00 o 
  18   8 -10      170.20      165.14     34.59 o 
   0   9 -10      298.37      281.21     35.95 o 
   1   9 -10       66.58       94.71     39.53 o 
   2   9 -10      175.55      232.66     66.40 o 
   3   9 -10      904.14     1005.12     98.98 o 
   4   9 -10      810.45     1024.87     98.96 o 
   5   9 -10      474.39      656.40     98.36 o 
   6   9 -10     2161.66     2709.81    186.80 o 
   7   9 -10      244.31      289.95    196.94 o 
   8   9 -10      715.86      854.32     97.66 o 
   9   9 -10      323.79      417.31     58.90 o 
  10   9 -10       63.85       99.07     55.84 o 
  11   9 -10      493.75      611.79     71.39 o 
  12   9 -10      236.67      300.38     39.74 o 
  13   9 -10      176.87      279.70     95.26 o 
  14   9 -10      195.76      183.62     26.62 o 
  15   9 -10      559.86      425.96     79.50 o 
   0  10 -10      845.91      944.53    124.41 o 
   1  10 -10      290.13      225.11     61.09 o 
   2  10 -10      134.32      168.21     41.56 o 
   3  10 -10     1187.27     1064.04    236.27 o 
   4  10 -10      250.59      254.05     37.38 o 
   5  10 -10      301.67      261.84     45.33 o 
   6  10 -10      662.52      809.93    148.12 o 
   7  10 -10      476.85      565.50     67.61 o 
   8  10 -10      817.63      876.74    111.86 o 
   9  10 -10      345.27      445.76     82.85 o 
   2   0  -9    69251.83    68062.57    627.92 o 
   4   0  -9    45116.24    45056.79   1245.19 o 
   6   0  -9      228.99      211.75     39.92 o 
   8   0  -9      103.67      116.52     75.62 o 
  10   0  -9    50806.94    57490.41   1073.73 o 
  12   0  -9     9774.79    10461.16    361.63 o 
  14   0  -9    10124.87    10711.99    503.51 o 
  16   0  -9      538.40      460.37    114.70 o 
  18   0  -9     9416.95     9580.27    634.35 o 
  20   0  -9      887.16      861.97    126.79 o 
  22   0  -9       72.88       58.42     43.10 o 
  24   0  -9     1101.15     1421.81    218.98 o 
  26   0  -9     2637.37     2636.64    417.59 o 
  28   0  -9      495.74      489.28     94.84 o 
  30   0  -9      357.25      276.78    182.43 o 
   1   1  -9      640.55      578.62     59.19 o 
   2   1  -9    27052.88    27700.37    443.65 o 
   3   1  -9    18534.39    17329.48    644.92 o 
   4   1  -9    28013.31    26937.07    246.79 o 
   5   1  -9    12686.57    12894.99    275.07 o 
   6   1  -9     2138.30     2399.00     86.32 o 
   7   1  -9    24391.89    26162.94    650.89 o 
   8   1  -9     2790.01     3775.14    140.15 o 
   9   1  -9    23603.94    24172.63    402.43 o 
  10   1  -9    22506.09    23468.43    431.48 o 
  11   1  -9     9455.83     9182.46    224.48 o 
  12   1  -9      492.95      577.83     56.43 o 
  13   1  -9     3000.15     2747.89    133.80 o 
  14   1  -9     2418.00     2578.41    145.67 o 
  15   1  -9      728.72      702.07     64.79 o 
  16   1  -9      166.09      255.58     58.02 o 
  17   1  -9      472.77      474.67     54.58 o 
  18   1  -9      268.28      256.66     49.12 o 
  19   1  -9     1246.97     1229.69     86.34 o 
  20   1  -9      105.16      128.36     54.32 o 
  21   1  -9      491.12      583.56    105.94 o 
  22   1  -9     1434.56     1219.76    110.91 o 
  23   1  -9       75.00       75.74     47.25 o 
  25   1  -9      949.44      909.86    123.97 o 
  26   1  -9     1094.51     1032.43    133.41 o 
  27   1  -9       37.28       39.26     32.94 o 
  28   1  -9      249.18      265.68     36.85 o 
  29   1  -9      173.38      217.88     28.50 o 
  30   1  -9       39.67       41.32     55.38 o 
   1   2  -9     1115.05     1145.20     61.88 o 
   2   2  -9    21342.19    22219.10    201.05 o 
   3   2  -9       12.35       13.16     12.00 o 
   4   2  -9     7993.32     8383.21    108.36 o 
   5   2  -9      863.40      840.84     55.59 o 
   6   2  -9     3850.51     4262.03    130.21 o 
   7   2  -9     5800.99     6380.76    216.94 o 
   8   2  -9     3231.36     3217.80    127.37 o 
   9   2  -9      432.85      554.58     64.55 o 
  10   2  -9     1450.83     1327.58     92.51 o 
  11   2  -9      719.69      723.98     75.76 o 
  12   2  -9     1267.93     1241.34     90.60 o 
  13   2  -9       49.49      425.66    147.57 o 
  14   2  -9     7954.97     7873.71    182.58 o 
  15   2  -9     1903.46     1788.14    160.09 o 
  16   2  -9     1309.93     1207.86     95.60 o 
  17   2  -9      876.94      790.36     53.60 o 
  18   2  -9     2245.65     1890.37    134.63 o 
  19   2  -9      334.40      278.98     41.97 o 
  20   2  -9     2588.63     2388.30    117.10 o 
  21   2  -9     1805.96     1736.13    133.33 o 
  23   2  -9      925.95     1116.74    139.82 o 
  24   2  -9     1923.46     1951.86    179.64 o 
  25   2  -9      840.96      585.58    113.53 o 
  26   2  -9      263.57      222.78     54.28 o 
  27   2  -9      463.85      532.34     66.15 o 
  28   2  -9      697.22      735.54     95.42 o 
  29   2  -9      334.54      438.39     50.18 o 
  30   2  -9      561.89      629.31     99.86 o 
   1   3  -9     1104.67     1109.24     86.12 o 
   2   3  -9     3595.21     4195.01    165.88 o 
   3   3  -9     4231.61     4018.25    368.49 o 
   4   3  -9     5559.25     6011.56    115.85 o 
   5   3  -9     3973.78     4328.74    272.58 o 
   6   3  -9      982.39      955.06     73.47 o 
   7   3  -9     4815.53     4504.02    236.67 o 
   8   3  -9     9542.10     9947.13    255.46 o 
   9   3  -9      284.83      372.41    106.58 o 
  10   3  -9       87.85       83.24     36.67 o 
  11   3  -9     6745.96     6724.20    244.72 o 
  12   3  -9      391.78      328.57     40.15 o 
  13   3  -9     1774.45     1545.71    133.25 o 
  14   3  -9     2527.12     2175.58    125.25 o 
  15   3  -9       89.22       98.20     30.78 o 
  16   3  -9     1675.19     1427.80    126.82 o 
  17   3  -9     1976.17     2015.09    142.46 o 
  18   3  -9     5442.99     4815.14    202.17 o 
  19   3  -9      281.90      188.88    104.54 o 
  20   3  -9     1024.01      750.94     97.62 o 
  21   3  -9      110.75      152.86    154.82 o 
  22   3  -9      154.63      221.34    108.67 o 
  23   3  -9       42.92       29.94     21.36 o 
  24   3  -9      860.23      812.21    108.88 o 
  25   3  -9      140.65      184.46    104.45 o 
  26   3  -9      150.95      114.82    101.12 o 
  27   3  -9       26.12       28.75     32.73 o 
  28   3  -9      260.13      276.98     47.98 o 
  29   3  -9       12.72       13.11     24.55 o 
   1   4  -9       50.85       97.37     51.78 o 
   2   4  -9     5612.43     6150.93    246.64 o 
   3   4  -9      165.10      202.52     46.53 o 
   4   4  -9     1044.59     1027.42    102.84 o 
   5   4  -9    10198.17     9735.10    468.36 o 
   6   4  -9     6199.68     7168.40    245.83 o 
   7   4  -9      296.47      330.48     71.29 o 
   8   4  -9     1176.43     1016.89     65.76 o 
   9   4  -9     2765.12     2079.44    151.02 o 
  10   4  -9      707.31      575.72     35.97 o 
  11   4  -9     3910.01     3565.16    142.35 o 
  12   4  -9      258.46      310.36     27.14 o 
  13   4  -9      674.74      546.47     55.43 o 
  14   4  -9     5063.84     4828.45    115.81 o 
  15   4  -9    18132.20    18410.81    580.02 o 
  16   4  -9     5220.51     5224.67    187.17 o 
  17   4  -9     1530.80     1200.07    109.36 o 
  18   4  -9      259.69      249.38     64.94 o 
  19   4  -9     2508.42     2164.55    154.57 o 
  20   4  -9      566.19      660.77     74.55 o 
  21   4  -9      789.62      790.55    229.02 o 
  22   4  -9      191.34      162.28    100.75 o 
  23   4  -9      867.49      869.81    104.67 o 
  24   4  -9      645.49      651.00     75.27 o 
  25   4  -9      731.87      643.05     79.76 o 
  26   4  -9      153.68       63.80     73.91 o 
  27   4  -9       43.86       26.78     37.94 o 
  28   4  -9        0.57       -6.42     22.04 o 
   1   5  -9      911.80      773.97     52.31 o 
   2   5  -9      216.71      256.36     52.18 o 
   3   5  -9    11815.33    12380.93    474.21 o 
   4   5  -9      808.81      812.20     52.21 o 
   5   5  -9     4014.30     3635.76    113.97 o 
   6   5  -9       29.62       69.04     19.93 o 
   7   5  -9     4270.63     4046.84    249.17 o 
   8   5  -9     2006.09     2025.74     78.73 o 
   9   5  -9     3111.74     3026.63    314.55 o 
  10   5  -9     1261.03     1233.22     73.72 o 
  11   5  -9      182.94      179.65     54.55 o 
  12   5  -9     2044.55     1897.89    115.31 o 
  13   5  -9      321.32      277.08     50.14 o 
  14   5  -9     1007.80      890.56     83.52 o 
  15   5  -9      448.14      428.31     83.30 o 
  16   5  -9     1016.94      950.18     81.75 o 
  17   5  -9      388.60      358.25    118.97 o 
  18   5  -9       78.82       64.56     28.70 o 
  19   5  -9     3357.56     3146.60    176.90 o 
  20   5  -9      416.09      458.95     71.72 o 
  21   5  -9       83.56       89.54     54.97 o 
  22   5  -9     1209.65     1275.08    209.21 o 
  23   5  -9      434.97      353.99     62.48 o 
  24   5  -9     1258.91     1381.64    169.60 o 
  25   5  -9     1434.28     1410.93    147.29 o 
  26   5  -9      404.86      445.76     85.08 o 
   1   6  -9     1661.56     2034.58    170.37 o 
   2   6  -9     4531.48     4933.30    154.66 o 
   3   6  -9     1227.27     1210.50     77.52 o 
   4   6  -9     1827.36     1768.83    107.71 o 
   5   6  -9     1207.21     1190.93    107.01 o 
   6   6  -9      406.31      427.76     47.39 o 
   7   6  -9     1624.00     1857.34    132.09 o 
   8   6  -9       61.67       73.09     27.43 o 
   9   6  -9     1872.33     1810.66    143.83 o 
  10   6  -9     1359.56     1339.75    131.59 o 
  11   6  -9      742.75      554.25     80.53 o 
  12   6  -9      397.29      453.15     61.93 o 
  13   6  -9     1204.05     1004.27    104.55 o 
  14   6  -9       65.89      115.58     78.32 o 
  15   6  -9        3.62        9.90     16.72 o 
  16   6  -9      535.73      522.81     44.56 o 
  17   6  -9      161.62      176.22     61.06 o 
  18   6  -9     2019.81     1944.63    102.92 o 
  19   6  -9      481.63      375.55     49.69 o 
  20   6  -9      224.34      200.86     27.62 o 
  21   6  -9      410.88      330.41     38.55 o 
  22   6  -9       23.31       16.36     19.71 o 
   1   7  -9     1771.17     2032.01    285.13 o 
   2   7  -9     1799.47     1933.19    132.58 o 
   3   7  -9      632.16      610.06     60.28 o 
   4   7  -9     2616.18     2820.31    153.18 o 
   5   7  -9     5030.79     5206.82    528.89 o 
   6   7  -9      321.48      300.55     56.25 o 
   7   7  -9      302.11      235.20     58.85 o 
   8   7  -9      282.74      253.90     62.16 o 
   9   7  -9     1818.82     1678.22    149.78 o 
  10   7  -9     1912.96     2197.73    209.69 o 
  11   7  -9      538.31      552.31     73.00 o 
  12   7  -9     2573.09     3150.60    215.18 o 
  13   7  -9      696.19      754.56    326.93 o 
  14   7  -9      689.64      770.56     96.78 o 
  15   7  -9      320.25      365.43    167.65 o 
  16   7  -9       46.62       54.70     32.41 o 
  17   7  -9      120.00      100.06     46.92 o 
  18   7  -9      473.71      593.11     69.80 o 
  19   7  -9      760.52      794.45    127.20 o 
  20   7  -9     1531.74     1557.10    162.63 o 
   1   8  -9      433.09      496.93     49.60 o 
   2   8  -9       12.12       37.57     19.29 o 
   4   8  -9      776.13      953.95     88.23 o 
   5   8  -9     1475.35     1848.80    236.13 o 
   6   8  -9      419.37      479.10     46.01 o 
   7   8  -9      233.88      244.36    235.71 o 
   8   8  -9       56.01      170.44    101.26 o 
   9   8  -9      224.09      208.45     48.99 o 
  10   8  -9      389.62      381.15     57.82 o 
  11   8  -9      161.81      308.52    178.81 o 
  12   8  -9       47.65       60.12     31.02 o 
  13   8  -9      732.94      747.31    129.15 o 
  14   8  -9     2393.08     2669.78    244.36 o 
  15   8  -9      279.62      266.69     42.50 o 
  16   8  -9      131.26      160.40    121.34 o 
  17   8  -9       30.92       36.35     38.95 o 
  18   8  -9      907.13     1398.10    125.53 o 
  19   8  -9      785.41      619.55     92.05 o 
   1   9  -9      534.30      605.62     52.14 o 
   2   9  -9      281.94      380.06     34.91 o 
   3   9  -9      724.19      484.54    100.70 o 
   4   9  -9      570.90      741.75     65.18 o 
   5   9  -9      813.76      993.40    128.00 o 
   6   9  -9      328.34      434.63     66.39 o 
   7   9  -9     1120.91     1472.02    183.27 o 
   8   9  -9     2801.51     3643.37    271.41 o 
   9   9  -9      236.80      263.48    113.58 o 
  10   9  -9      173.12      308.20     56.91 o 
  11   9  -9      435.25      721.92    125.81 o 
  12   9  -9      352.25      431.47     59.48 o 
  13   9  -9     1011.52     1393.64    152.86 o 
  14   9  -9      171.76      260.51     43.63 o 
  15   9  -9     2966.54     3669.88    232.37 o 
  16   9  -9       31.16       14.78     31.24 o 
   1  10  -9      742.16      694.31     99.59 o 
   2  10  -9       23.82       32.36     29.01 o 
   3  10  -9       12.30        9.35     10.03 o 
   4  10  -9      939.93     1072.02    191.78 o 
   5  10  -9       99.67      104.16     55.67 o 
   6  10  -9      389.94      390.08     93.03 o 
   7  10  -9       36.38       35.23     32.80 o 
   8  10  -9       70.43       42.10     85.78 o 
   9  10  -9      280.45      312.98     75.60 o 
  10  10  -9       43.43       35.71     29.85 o 
   0   0  -8      529.05      438.68     55.12 o 
   4   0  -8     4962.41     4498.30    219.16 o 
   6   0  -8    66177.42    71825.53    671.02 o 
   8   0  -8      731.08      650.19    105.47 o 
  10   0  -8    12305.90    12305.23    312.64 o 
  12   0  -8      111.68      107.91     91.14 o 
  14   0  -8     6048.57     6852.70    492.35 o 
  16   0  -8     2866.27     2764.59    129.96 o 
  18   0  -8     1422.18     1591.87    203.05 o 
  20   0  -8       23.28       42.59     47.65 o 
  22   0  -8     1585.77     1438.62    154.67 o 
  24   0  -8      980.89     1171.59    567.66 o 
  26   0  -8     1565.19     1712.76    145.05 o 
  28   0  -8       39.32       49.37    121.06 o 
  30   0  -8      509.18      624.01    106.00 o 
   0   1  -8    12804.36    13880.63    193.24 o 
   1   1  -8    15676.97    15057.53   1122.08 o 
   2   1  -8    11156.54    11122.66    119.31 o 
   3   1  -8     5479.02     5735.94    200.83 o 
   4   1  -8     4798.33     5397.35    161.17 o 
   5   1  -8     1658.83     1853.06    122.74 o 
   6   1  -8    12084.90    11736.72    136.77 o 
   7   1  -8    15232.44    15166.11    187.02 o 
   8   1  -8     2669.62     3248.67    119.45 o 
   9   1  -8    17080.06    19009.10    594.16 o 
  10   1  -8      207.59      376.32     65.18 o 
  11   1  -8     1501.04     1663.63    101.44 o 
  12   1  -8     3411.05     3021.73    137.03 o 
  13   1  -8     1937.01     1910.99    108.12 o 
  14   1  -8     2291.33     2184.94    131.94 o 
  15   1  -8     2887.64     2757.68    128.59 o 
  16   1  -8     3329.52     3079.70     92.05 o 
  17   1  -8     3274.09     3380.14    150.71 o 
  18   1  -8      414.50      525.57    114.02 o 
  19   1  -8      274.71      237.66     49.87 o 
  20   1  -8      245.14      243.70     81.39 o 
  21   1  -8      508.38      434.46     77.48 o 
  22   1  -8      979.56      967.45    107.82 o 
  23   1  -8      295.26      265.03     69.56 o 
  24   1  -8      263.62      261.38    222.88 o 
  25   1  -8       33.17       33.29     30.15 o 
  26   1  -8     1297.58     1529.19    147.65 o 
  27   1  -8      348.26      289.08     60.93 o 
  28   1  -8      191.06      153.41     45.10 o 
  29   1  -8      249.91      271.12     30.60 o 
  30   1  -8       34.68        9.70     13.69 o 
   0   2  -8    11808.34    13212.47    187.37 o 
   1   2  -8     3245.40     3399.53     96.98 o 
   2   2  -8    12391.13    12953.30    149.67 o 
   3   2  -8      897.27      751.54     59.00 o 
   4   2  -8     4053.03     4292.77    104.91 o 
   5   2  -8    10575.34    10174.55    301.03 o 
   6   2  -8      852.82      958.41     54.61 o 
   7   2  -8     2664.26     2614.66     89.41 o 
   8   2  -8     3632.60     3881.37    139.23 o 
   9   2  -8     7631.82     8337.20    163.61 o 
  10   2  -8      925.31      878.82     79.38 o 
  11   2  -8       30.42       46.22     29.77 o 
  12   2  -8     4900.32     4611.55    188.41 o 
  13   2  -8    10563.71     9613.52    495.50 o 
  14   2  -8      602.23      575.07     59.81 o 
  15   2  -8     5485.73     5014.39    315.78 o 
  16   2  -8      402.16      356.10     89.15 o 
  17   2  -8     1223.90     1085.50     87.10 o 
  18   2  -8     6494.63     6295.09    162.18 o 
  19   2  -8      349.47      252.15     86.01 o 
  20   2  -8      753.73      782.29     90.61 o 
  21   2  -8     1874.78     1857.43    127.28 o 
  22   2  -8       44.72       42.40     38.50 o 
  23   2  -8     2830.60     2929.86    209.47 o 
  24   2  -8     1782.18     1514.86    150.33 o 
  25   2  -8     2442.78     2509.25    122.68 o 
  26   2  -8      147.57      114.84     95.50 o 
  27   2  -8     1411.02     1434.04    103.19 o 
  28   2  -8      191.28      184.93     43.94 o 
  29   2  -8       63.26       49.61     82.11 o 
  30   2  -8      235.51      205.15     29.67 o 
   0   3  -8     1638.78     1635.27    133.13 o 
   1   3  -8     1923.07     2001.78    127.41 o 
   2   3  -8      297.31      399.95     45.41 o 
   3   3  -8     1274.88     1144.38     61.65 o 
   4   3  -8    10136.45    10917.82    172.78 o 
   5   3  -8    14778.97    14935.17    413.02 o 
   6   3  -8     8582.93     9094.54    185.15 o 
   7   3  -8     4111.11     4009.40    189.28 o 
   8   3  -8    20075.41    23555.71    421.48 o 
   9   3  -8       98.94       82.12     43.18 o 
  10   3  -8        0.62       14.39     16.18 o 
  11   3  -8     1630.04     1459.20    107.46 o 
  12   3  -8      126.56      117.63     53.88 o 
  13   3  -8     4778.18     3989.40    176.50 o 
  14   3  -8      388.76      356.73     38.41 o 
  15   3  -8      890.54      720.47     58.04 o 
  16   3  -8       58.50       91.56     45.72 o 
  17   3  -8      736.42      593.42     42.44 o 
  18   3  -8     1653.06     1302.31    125.16 o 
  19   3  -8     1186.91     1269.48    118.33 o 
  20   3  -8     1635.87     1505.17    145.01 o 
  21   3  -8     3754.81     3958.59    336.97 o 
  22   3  -8     1303.51     1402.56    230.69 o 
  23   3  -8      192.11      264.53    110.07 o 
  24   3  -8      174.71      227.44     56.91 o 
  25   3  -8       35.34       68.62     71.97 o 
  26   3  -8      527.12      601.64     78.70 o 
  27   3  -8      564.77      522.95     68.14 o 
  28   3  -8        5.44       13.65     16.64 o 
  29   3  -8     2477.69     2264.24    160.68 o 
   0   4  -8     2059.08     2471.22    262.49 o 
   1   4  -8      419.52      478.98     68.10 o 
   2   4  -8      578.74      573.97     94.78 o 
   3   4  -8     1170.42     1308.86     86.48 o 
   4   4  -8     8757.51    10266.66    274.67 o 
   5   4  -8     7543.01     7309.18   1039.65 o 
   6   4  -8     6005.73     6479.25    224.92 o 
   7   4  -8     9447.53     9284.62    396.41 o 
   8   4  -8     1973.67     2322.20    146.42 o 
   9   4  -8      150.45      109.03     18.02 o 
  10   4  -8     6941.75     6295.57    138.50 o 
  11   4  -8      933.22      837.79     68.06 o 
  12   4  -8      923.01      794.58     63.90 o 
  13   4  -8      113.88      116.12     34.42 o 
  14   4  -8     3216.99     2977.03    101.51 o 
  15   4  -8     1658.58     1268.20     87.99 o 
  16   4  -8     1846.14     1746.87    108.10 o 
  17   4  -8      406.04      364.35     43.36 o 
  18   4  -8      332.99      331.64     54.62 o 
  19   4  -8     3070.02     2933.33    167.79 o 
  20   4  -8     2103.99     1818.22    333.90 o 
  21   4  -8     1013.01      807.11     90.14 o 
  22   4  -8       56.50       96.68     34.92 o 
  23   4  -8      358.57      443.92     51.70 o 
  24   4  -8      228.78      164.97    122.31 o 
  25   4  -8      700.99      856.25     97.74 o 
  26   4  -8      684.81      605.01     73.25 o 
  27   4  -8      723.43      740.89    113.25 o 
  28   4  -8      266.16      243.52     47.14 o 
   0   5  -8     9258.33     9851.70    225.31 o 
   1   5  -8     1668.06     1458.67     70.53 o 
   2   5  -8     1624.19     1649.48     81.59 o 
   3   5  -8    10532.20    10960.50    634.31 o 
   4   5  -8      422.12      362.36     30.67 o 
   5   5  -8     1548.23     1364.73     71.93 o 
   6   5  -8     8268.02     8011.57    158.27 o 
   7   5  -8     2271.24     2001.09    100.79 o 
   8   5  -8     1425.12     1385.29     58.14 o 
   9   5  -8     1748.87     1640.88    108.40 o 
  10   5  -8      495.75      534.13     34.75 o 
  11   5  -8      339.63      337.56     42.90 o 
  12   5  -8      813.79      803.17     44.54 o 
  13   5  -8     2108.86     1956.27    126.39 o 
  14   5  -8      971.26      887.11     75.51 o 
  15   5  -8     1089.21     1016.47     92.77 o 
  16   5  -8      949.02      891.31     86.76 o 
  17   5  -8      138.24      100.06     52.82 o 
  18   5  -8      499.19      534.00     63.42 o 
  19   5  -8     1079.52     1029.33    172.67 o 
  20   5  -8      991.01     1045.78     82.29 o 
  21   5  -8       53.75       51.52     31.83 o 
  22   5  -8      952.56      852.81     96.24 o 
  23   5  -8      139.64      164.02    129.99 o 
  24   5  -8      802.15      825.69    135.29 o 
  25   5  -8      267.06      274.21     56.63 o 
  26   5  -8      170.22      182.71     43.80 o 
   0   6  -8      507.92      618.25    125.55 o 
   1   6  -8     5283.75     6116.66    410.12 o 
   2   6  -8     1423.49     1547.80     94.34 o 
   3   6  -8     1249.45     1215.45     87.67 o 
   4   6  -8      197.68      273.12     36.09 o 
   5   6  -8     7719.31     8349.10    346.15 o 
   6   6  -8      959.83     1140.25     95.03 o 
   7   6  -8      848.96      830.35     53.47 o 
   8   6  -8      484.07      518.89     44.31 o 
   9   6  -8       23.29       10.22     26.57 o 
  10   6  -8     2860.07     3076.24    152.52 o 
  11   6  -8      302.49      323.61     79.18 o 
  12   6  -8     2326.08     2152.40    167.13 o 
  13   6  -8     1457.68     1364.18    295.27 o 
  14   6  -8     3583.74     3512.58    187.93 o 
  15   6  -8      172.36      167.98     82.65 o 
  16   6  -8      988.62     1049.61     91.66 o 
  17   6  -8      177.33      184.28    109.95 o 
  18   6  -8      328.02      365.51     51.36 o 
  19   6  -8      267.35      244.30     45.23 o 
  20   6  -8      697.95      548.80     56.81 o 
  21   6  -8       93.60       42.11     32.68 o 
  22   6  -8      234.35      201.36     28.70 o 
   0   7  -8      397.12      318.24     49.85 o 
   1   7  -8     7374.62     8192.55    321.75 o 
   2   7  -8     2044.54     2235.56    146.48 o 
   3   7  -8      446.06      402.49     46.73 o 
   4   7  -8     1193.38     1413.94    129.14 o 
   5   7  -8      493.20      426.59    114.22 o 
   6   7  -8     2223.83     2365.11     97.77 o 
   7   7  -8     1111.60     1020.25    118.95 o 
   8   7  -8      105.93       89.08     33.56 o 
   9   7  -8      462.49      552.39    112.65 o 
  10   7  -8      936.56     1253.05    263.33 o 
  11   7  -8      136.34      145.89    204.47 o 
  12   7  -8       76.07      193.87    190.80 o 
  13   7  -8     1498.66     1911.09    296.52 o 
  14   7  -8      170.67      197.44     89.80 o 
  15   7  -8      245.41      475.61    105.16 o 
  16   7  -8     1312.15     1364.87    160.85 o 
  17   7  -8      127.82      146.17    129.71 o 
  18   7  -8      293.00      298.76     62.29 o 
  19   7  -8      345.79      307.81     39.32 o 
  20   7  -8       82.98       75.87    121.34 o 
  21   7  -8      284.96      378.26     78.66 o 
   0   8  -8     7626.76     9305.06    599.46 o 
   1   8  -8     1049.37     1249.79    127.80 o 
   2   8  -8      721.64      755.21     65.39 o 
   3   8  -8     2666.02     3155.77    292.90 o 
   4   8  -8      838.17     1067.35    118.30 o 
   5   8  -8     1199.84     1552.35    173.86 o 
   6   8  -8      739.16      981.08    107.31 o 
   7   8  -8      245.09      315.74     53.56 o 
   8   8  -8      582.85      793.89    158.17 o 
   9   8  -8       33.18       31.92     34.55 o 
  10   8  -8     1416.93     1403.41    148.89 o 
  11   8  -8      544.25      666.13    128.60 o 
  12   8  -8       48.21      114.43     61.64 o 
  13   8  -8       29.43       50.77     57.74 o 
  14   8  -8      727.63      672.11    176.02 o 
  15   8  -8      367.12      483.25    128.61 o 
  16   8  -8      149.41      129.75     34.73 o 
  17   8  -8       53.82       17.03     26.92 o 
  18   8  -8        8.39        9.76     25.66 o 
  19   8  -8      160.35      147.01     38.22 o 
   0   9  -8      155.05      125.47     60.12 o 
   1   9  -8      699.97      824.51     96.21 o 
   2   9  -8      636.04      763.84     64.92 o 
   3   9  -8      145.95      187.06     45.16 o 
   4   9  -8      232.65      239.06     45.63 o 
   5   9  -8      165.50      197.04     58.51 o 
   6   9  -8      554.13      665.84     76.04 o 
   7   9  -8      104.39       77.55    233.76 o 
   8   9  -8      120.97      190.30    107.60 o 
   9   9  -8      640.26      607.87     85.50 o 
  10   9  -8     1435.36     1795.10    163.65 o 
  11   9  -8     1015.03     1243.28    169.04 o 
  12   9  -8      293.95      333.19     54.24 o 
  13   9  -8      298.45      323.30     39.19 o 
  14   9  -8      339.81      364.20     47.21 o 
  16   9  -8     3136.08     3856.49    230.69 o 
   0  10  -8     1843.26     1880.69    168.49 o 
   1  10  -8       25.76       21.27     13.04 o 
   3  10  -8      416.80      440.54    101.96 o 
   4  10  -8      347.93      521.84    184.67 o 
   5  10  -8       47.45       36.87     38.60 o 
   6  10  -8      183.68      193.22     36.17 o 
   7  10  -8       46.46       46.80     33.11 o 
   8  10  -8      420.56      422.33     82.01 o 
   9  10  -8      107.59       77.27     47.70 o 
  10  10  -8      199.58      285.09     62.21 o 
  11  10  -8      180.59      145.05     99.31 o 
   2   0  -7    94224.23    93971.23    615.92 o 
   6   0  -7     3981.73     3872.51    226.37 o 
   8   0  -7     2214.40     1878.59    114.54 o 
  10   0  -7     8997.13     9479.22    404.90 o 
  12   0  -7     1888.67     1927.66    160.81 o 
  14   0  -7     9125.35     9365.47    522.75 o 
  16   0  -7     1505.89     1699.61    195.97 o 
  18   0  -7    11934.17    12772.38    608.43 o 
  20   0  -7     1475.64     1353.61    130.24 o 
  22   0  -7     2521.55     2209.22    160.18 o 
  24   0  -7     1810.96     2024.07    300.15 o 
  28   0  -7     1816.97     2002.59    244.64 o 
  30   0  -7      168.58      276.16     73.09 o 
   1   1  -7     8381.87     7785.87    552.05 o 
   2   1  -7    73832.51    74790.30    499.32 o 
   3   1  -7     9680.07     8815.78    199.53 o 
   4   1  -7     1334.72     1187.01     39.25 o 
   5   1  -7     2921.65     2859.17     74.02 o 
   6   1  -7    35417.07    34650.40    703.24 o 
   7   1  -7     1508.79     1867.85    139.56 o 
   8   1  -7       49.00       49.12     24.05 o 
   9   1  -7    11054.64    10676.11    244.09 o 
  10   1  -7    31252.72    35021.91    442.18 o 
  11   1  -7     9520.86     9171.29    510.23 o 
  12   1  -7     2791.82     2708.69    140.12 o 
  13   1  -7     1141.48      903.47     94.37 o 
  14   1  -7     1358.81     1247.54    104.96 o 
  15   1  -7      170.18      255.63     45.18 o 
  16   1  -7     1039.06      890.31     73.69 o 
  17   1  -7      862.21      802.86     69.96 o 
  18   1  -7      551.63      577.31     56.02 o 
  19   1  -7      418.21      460.86     59.98 o 
  20   1  -7      634.84      514.81     75.95 o 
  21   1  -7     1356.62     1379.75    128.18 o 
  22   1  -7       64.51       20.08     27.62 o 
  23   1  -7      105.83      152.36    101.91 o 
  24   1  -7     1374.50     1413.72    227.62 o 
  25   1  -7      696.90      715.30     86.30 o 
  26   1  -7     1411.96     1463.98    150.63 o 
  27   1  -7     2473.92     2320.17    169.52 o 
  28   1  -7     2188.71     2452.81    279.51 o 
  29   1  -7       94.49       81.24     68.30 o 
  30   1  -7      122.92      105.85     29.26 o 
  31   1  -7       14.71       10.45      9.92 o 
   1   2  -7     3249.79     3432.78    403.63 o 
   2   2  -7     8495.24     8081.10    119.68 o 
   3   2  -7    12380.96    11077.44    312.20 o 
   4   2  -7    16214.54    16976.06    164.03 o 
   5   2  -7    19531.52    19207.54    350.13 o 
   6   2  -7     7425.49     7808.13     97.79 o 
   7   2  -7     3097.46     3485.06    170.26 o 
   8   2  -7     3404.95     3639.10    117.15 o 
   9   2  -7     7314.91     7959.61    259.66 o 
  10   2  -7     5813.96     6146.93    208.85 o 
  11   2  -7     4949.00     4375.96    349.02 o 
  12   2  -7     2387.48     2262.92    241.48 o 
  13   2  -7     6722.74     5876.76    783.38 o 
  14   2  -7       66.67       73.05     32.95 o 
  15   2  -7    16092.70    16578.15    312.29 o 
  16   2  -7      713.56      628.56     66.28 o 
  17   2  -7     2625.93     2635.28    109.76 o 
  18   2  -7      507.07      489.65     67.57 o 
  19   2  -7     1021.25      905.34     77.06 o 
  20   2  -7     3230.68     3139.32    166.90 o 
  21   2  -7     4989.32     4543.55    202.52 o 
  22   2  -7     7664.28     7729.76    433.16 o 
  23   2  -7     4270.88     4007.03    320.18 o 
  24   2  -7      553.22      587.70     74.16 o 
  25   2  -7      177.20      186.68     49.87 o 
  26   2  -7       24.80       32.92     41.56 o 
  27   2  -7      390.25      355.69     47.24 o 
  28   2  -7      406.83      479.75     75.23 o 
  29   2  -7        6.94        6.54     20.23 o 
  30   2  -7      302.40      342.86     55.19 o 
   1   3  -7     7543.68     8277.29    439.07 o 
   2   3  -7    25490.62    28432.78    590.71 o 
   3   3  -7      825.81      694.15     53.40 o 
   4   3  -7     1083.57      957.86     56.20 o 
   5   3  -7    17319.00    18151.29    924.00 o 
   6   3  -7     3028.01     3328.06    122.02 o 
   7   3  -7     7480.69     7584.70    320.08 o 
   8   3  -7     7201.75     7625.14    252.33 o 
   9   3  -7     1682.31     1761.54    134.18 o 
  10   3  -7      129.58      158.96     31.72 o 
  11   3  -7      943.35      946.49     90.91 o 
  12   3  -7     1366.10     1001.90     60.52 o 
  13   3  -7     2812.10     2753.58    171.23 o 
  14   3  -7     3221.04     3075.77     79.34 o 
  15   3  -7     5618.77     4906.56    169.54 o 
  16   3  -7     2682.92     2524.75    108.89 o 
  17   3  -7      371.99      371.85     43.23 o 
  18   3  -7      418.61      603.72     66.65 o 
  19   3  -7     2945.45     2769.72    115.94 o 
  20   3  -7      187.96      120.85     91.32 o 
  21   3  -7      938.00      797.03    140.03 o 
  22   3  -7     1350.72     1367.70    223.44 o 
  23   3  -7      653.06      617.04     97.63 o 
  24   3  -7     1158.31     1344.14    151.70 o 
  25   3  -7      425.46      372.72     63.60 o 
  26   3  -7      891.90      808.41     93.66 o 
  27   3  -7       31.29       44.13     43.63 o 
  28   3  -7       70.32       41.03     70.17 o 
  29   3  -7      767.18      837.97     86.20 o 
   1   4  -7     2478.83     2670.67    280.62 o 
   2   4  -7     7811.61     9309.34    258.20 o 
   3   4  -7     1755.40     1670.85    132.54 o 
   4   4  -7      646.99      852.57     93.94 o 
   5   4  -7     6659.99     6271.86    251.48 o 
   6   4  -7    17072.14    18130.57    379.29 o 
   7   4  -7     3436.05     3090.82    159.56 o 
   8   4  -7     4732.53     4842.02    183.69 o 
   9   4  -7     3963.11     3709.18    238.27 o 
  10   4  -7     1640.32     1703.91     92.18 o 
  11   4  -7      673.76      567.97     44.80 o 
  12   4  -7      164.77      200.47     31.32 o 
  13   4  -7     4674.63     4202.94    129.90 o 
  14   4  -7     2819.94     2377.11    118.21 o 
  15   4  -7     1731.94     1537.40     94.91 o 
  16   4  -7     1409.50     1428.80     82.44 o 
  17   4  -7      836.18      658.07     73.52 o 
  18   4  -7       53.68       49.78     22.65 o 
  19   4  -7      248.30      199.34     53.79 o 
  20   4  -7     2048.67     1964.81    179.80 o 
  21   4  -7        8.59        9.77     19.94 o 
  22   4  -7       48.48       42.39     22.77 o 
  23   4  -7       93.28      131.91     80.94 o 
  24   4  -7     2388.70     2533.15    182.03 o 
  25   4  -7       97.83       56.71     61.27 o 
  26   4  -7      238.74      191.08    150.35 o 
  28   4  -7      271.56      251.33     63.60 o 
   1   5  -7      394.55      380.27     38.26 o 
   2   5  -7      862.93      800.79     59.65 o 
   3   5  -7     6830.97     7211.76    338.32 o 
   4   5  -7     7275.04     6784.98    121.70 o 
   5   5  -7      466.13      432.94     39.12 o 
   6   5  -7      754.62      966.83     62.87 o 
   7   5  -7      471.76      529.76     44.04 o 
   8   5  -7       80.39      113.46     33.28 o 
   9   5  -7     5931.61     5725.85    421.54 o 
  10   5  -7       49.04       54.29     23.53 o 
  11   5  -7      149.63      123.64     35.75 o 
  12   5  -7      121.49       93.42     42.25 o 
  13   5  -7      158.54      185.17     36.02 o 
  14   5  -7     1707.55     1894.19    131.78 o 
  15   5  -7     2495.77     2450.72    166.14 o 
  16   5  -7     1142.58     1301.79    113.56 o 
  17   5  -7     5455.18     5369.86    352.39 o 
  18   5  -7      302.28      262.62     93.23 o 
  19   5  -7      324.38      453.73     69.86 o 
  20   5  -7      870.50      716.91     84.78 o 
  21   5  -7      734.57      761.48     85.60 o 
  22   5  -7       22.36       12.70     24.80 o 
  23   5  -7     3973.20     4307.27    276.30 o 
  24   5  -7      296.41      302.66     63.88 o 
  25   5  -7     1248.57     1289.59    139.20 o 
  26   5  -7      231.64      217.02     47.70 o 
   1   6  -7     3063.00     3291.09    122.70 o 
   2   6  -7      720.86      692.52     50.43 o 
   3   6  -7      506.09      418.47     36.54 o 
   4   6  -7     1678.49     1761.52    100.44 o 
   5   6  -7     1798.15     2102.88    190.22 o 
   6   6  -7     9389.53    10060.98    355.54 o 
   7   6  -7     1280.82     1261.74     84.97 o 
   8   6  -7      668.80      702.04     50.70 o 
   9   6  -7     1250.43     1217.70     85.39 o 
  10   6  -7      812.42      899.53     61.40 o 
  11   6  -7      693.02      612.33     75.01 o 
  12   6  -7     4017.70     4481.66    253.54 o 
  13   6  -7     1402.64     1385.91    134.12 o 
  14   6  -7     3659.70     3763.00    235.12 o 
  15   6  -7     1163.58     1239.38    247.99 o 
  16   6  -7      460.70      448.98     82.29 o 
  17   6  -7      117.87       96.34     40.93 o 
  18   6  -7       40.25       43.39     21.14 o 
  19   6  -7      241.84      186.20     86.94 o 
  20   6  -7      491.95      470.65     57.94 o 
  21   6  -7     1107.92      972.22    113.81 o 
  22   6  -7      189.69       87.03    111.86 o 
  23   6  -7     1320.49     1409.54    143.94 o 
   1   7  -7      240.97      341.94     81.85 o 
   2   7  -7     7210.61     8026.09    260.62 o 
   3   7  -7     3316.47     3174.96    207.99 o 
   4   7  -7      331.70      346.36     47.66 o 
   5   7  -7     4080.19     4818.12    269.52 o 
   6   7  -7       18.32       44.26     25.16 o 
   7   7  -7     1573.84     1479.79    175.34 o 
   8   7  -7     1253.86     1208.11     89.50 o 
   9   7  -7     1757.03     1961.42    370.92 o 
  10   7  -7     1559.58     1557.26    111.15 o 
  12   7  -7     1937.93     2254.38    226.32 o 
  13   7  -7      671.37      733.08    147.84 o 
  14   7  -7      692.18      728.65     70.05 o 
  15   7  -7     2340.62     2759.66    212.56 o 
  16   7  -7     2158.38     2482.94    259.70 o 
  17   7  -7       31.00       37.95     27.68 o 
  18   7  -7      398.62      421.22     47.36 o 
  19   7  -7      114.01       99.29     29.52 o 
  20   7  -7     1729.63     2139.55    241.57 o 
  21   7  -7      417.56      396.39     80.62 o 
  22   7  -7      589.85      552.32     88.15 o 
   1   8  -7      305.07      438.40     48.07 o 
   2   8  -7      286.14      308.71     42.95 o 
   3   8  -7      427.30      598.76    113.81 o 
   4   8  -7      590.04      764.59    113.35 o 
   5   8  -7      568.31      749.26    301.82 o 
   6   8  -7      772.00     1060.05    102.49 o 
   7   8  -7      680.05      671.98    181.18 o 
   8   8  -7       53.43      136.53     89.23 o 
   9   8  -7      602.35      898.78    383.28 o 
  10   8  -7      271.47      364.61     52.38 o 
  11   8  -7       86.86       81.45     76.99 o 
  12   8  -7       45.49       83.18     36.07 o 
  13   8  -7       99.85      129.59     76.57 o 
  14   8  -7      371.36      363.70     50.77 o 
  15   8  -7        7.43       29.85     35.43 o 
  16   8  -7      567.11      577.19     73.25 o 
  17   8  -7     1596.87     1705.34    122.33 o 
  18   8  -7       67.32       28.73     57.74 o 
  19   8  -7     1800.93     1970.23    150.35 o 
  20   8  -7      120.88      106.00    105.72 o 
   1   9  -7       72.52       61.47     23.66 o 
   2   9  -7       41.16       55.98     25.10 o 
   3   9  -7      568.47      565.05    106.84 o 
   4   9  -7     1679.51     2003.71    154.64 o 
   5   9  -7      146.99      192.14     48.11 o 
   6   9  -7      236.54      357.65     56.31 o 
   7   9  -7       87.15      155.00     73.39 o 
   8   9  -7     2275.23     2985.67    199.75 o 
   9   9  -7      252.60      392.69    170.54 o 
  10   9  -7       24.80       26.78     28.73 o 
  11   9  -7      519.76      557.62    108.23 o 
  12   9  -7      928.72     1154.80    101.50 o 
  13   9  -7       47.15       36.75     22.54 o 
  14   9  -7      952.80     1108.74     88.57 o 
  15   9  -7      612.48      612.02    100.70 o 
  16   9  -7      126.38       41.84    128.60 o 
   1  10  -7     1164.35     1125.01    105.44 o 
   2  10  -7       18.49       17.85     26.22 o 
   3  10  -7      168.76      175.18    111.30 o 
   4  10  -7      925.86      904.45     90.86 o 
   5  10  -7       17.54       26.37     18.49 o 
   6  10  -7        2.76        7.71     14.58 o 
   7  10  -7      864.47      727.78    117.44 o 
   8  10  -7      100.33      149.80    108.51 o 
   9  10  -7      267.15      157.05    143.38 o 
  10  10  -7       25.34       11.99     18.13 o 
  11  10  -7      149.39      210.89     81.17 o 
   0   0  -6    12089.29    11939.65    272.26 o 
   2   0  -6     2171.02     1922.10     65.92 o 
   6   0  -6    28308.80    29417.86    429.35 o 
   8   0  -6    29665.05    29964.26    803.24 o 
  10   0  -6    31540.49    36297.85   1063.36 o 
  12   0  -6     1608.89     1896.59    158.27 o 
  14   0  -6     2422.94     2495.00    190.94 o 
  16   0  -6     8265.37     8507.30    342.13 o 
  18   0  -6     2703.27     2665.47    394.02 o 
  20   0  -6      460.85      564.61     82.83 o 
  22   0  -6     4049.71     3595.28    212.24 o 
  24   0  -6      391.15      491.23    278.39 o 
  26   0  -6      641.63      856.66    547.02 o 
  30   0  -6      308.02      325.54     78.94 o 
   0   1  -6     1938.24     2275.90     78.26 o 
   1   1  -6    19051.52    17835.51    468.58 o 
   2   1  -6    28199.72    28495.81    441.72 o 
   3   1  -6    15213.12    13680.50    160.17 o 
   4   1  -6     9328.71     9414.69    104.04 o 
   5   1  -6     3899.74     3562.04    112.72 o 
   6   1  -6    10608.55    11143.49    171.43 o 
   7   1  -6     1320.57     1126.29     49.43 o 
   8   1  -6      343.77      264.46     31.60 o 
   9   1  -6     5115.29     5704.38    157.97 o 
  10   1  -6      999.53      813.92     58.90 o 
  11   1  -6    30793.80    33848.63    592.72 o 
  12   1  -6    18304.97    20842.99    382.87 o 
  13   1  -6     6344.22     6662.92    274.85 o 
  14   1  -6      340.91      453.51     48.24 o 
  15   1  -6      610.35      534.56     53.32 o 
  16   1  -6      462.99      411.82     41.03 o 
  17   1  -6     1304.16     1157.60     71.58 o 
  18   1  -6     1429.42     1288.04     95.48 o 
  19   1  -6     1977.00     1839.76    132.66 o 
  20   1  -6     1610.88     1535.13    108.95 o 
  21   1  -6     1931.40     1852.06    117.33 o 
  22   1  -6     2454.07     2029.06    205.59 o 
  23   1  -6      139.65      165.31    101.99 o 
  24   1  -6     1248.62     1405.35    222.32 o 
  25   1  -6      305.68      317.37     71.00 o 
  26   1  -6      872.16      907.98    119.80 o 
  27   1  -6      625.51      683.02     82.15 o 
  29   1  -6      391.85      360.29     58.27 o 
  30   1  -6      221.35      173.24     40.59 o 
  31   1  -6      390.05      381.08     51.88 o 
   0   2  -6    15475.30    14378.39    510.98 o 
   1   2  -6     9138.91     8737.67    443.13 o 
   2   2  -6    10057.12    10395.23    140.63 o 
   3   2  -6    13244.26    12219.12    509.50 o 
   4   2  -6      926.90      899.01     35.05 o 
   5   2  -6    10507.14    10031.65    344.65 o 
   6   2  -6    13264.90    13131.46    150.89 o 
   7   2  -6    30547.04    30953.99    373.07 o 
   8   2  -6      167.15      107.66     39.07 o 
   9   2  -6    20659.36    21430.92    422.86 o 
  10   2  -6    13358.70    13831.12    254.92 o 
  11   2  -6     6402.07     5274.70    736.06 o 
  12   2  -6     1342.71     1377.66    116.39 o 
  13   2  -6      372.39      777.41    271.87 o 
  14   2  -6      661.19      633.22     52.77 o 
  15   2  -6     2267.99     2387.51    218.77 o 
  16   2  -6     1859.15     1906.27    117.49 o 
  17   2  -6      786.86      812.44     72.15 o 
  18   2  -6     4211.14     4290.74    126.73 o 
  19   2  -6     2278.87     2276.22    124.24 o 
  20   2  -6     2321.28     2108.60    185.32 o 
  21   2  -6      733.12      631.46     83.35 o 
  22   2  -6     2610.31     2373.70    224.05 o 
  23   2  -6     2336.92     2518.39    186.95 o 
  24   2  -6       41.04       40.12     39.32 o 
  25   2  -6      854.01      803.10    127.76 o 
  26   2  -6     2319.62     2360.18    147.99 o 
  27   2  -6      195.66      169.29    134.91 o 
  28   2  -6      598.35      674.78     87.08 o 
  29   2  -6      782.08      658.50     73.40 o 
  30   2  -6      638.50      514.94     83.69 o 
   0   3  -6      470.74      591.10    130.27 o 
   1   3  -6    25470.96    27512.70   2490.19 o 
   2   3  -6      903.03      962.67     63.18 o 
   3   3  -6     3696.71     4171.27    189.31 o 
   4   3  -6     2750.00     2765.92     88.87 o 
   5   3  -6     2516.32     2677.99    158.55 o 
   6   3  -6     3605.20     3714.76    135.59 o 
   7   3  -6      534.71      966.09     80.14 o 
   8   3  -6      167.07      225.38     61.63 o 
   9   3  -6     3095.17     3113.60    259.56 o 
  10   3  -6      881.47      661.62     57.03 o 
  11   3  -6     1325.13     1292.53    102.34 o 
  12   3  -6       81.28      105.39     44.38 o 
  13   3  -6       67.32       60.89     22.49 o 
  14   3  -6      201.88      164.70     44.56 o 
  15   3  -6      132.13      150.22     31.06 o 
  16   3  -6     1614.84     1595.51    107.58 o 
  17   3  -6     2789.61     2802.68    112.45 o 
  18   3  -6     2831.54     2600.19    125.22 o 
  19   3  -6     9399.03     9630.57    312.37 o 
  20   3  -6      141.05      102.76     48.96 o 
  21   3  -6      404.87      313.25     87.69 o 
  23   3  -6     1063.44     1126.96    125.81 o 
  24   3  -6      565.60      555.11     98.19 o 
  25   3  -6       20.87       39.31     32.00 o 
  26   3  -6      473.70      524.88     97.72 o 
  27   3  -6      445.42      426.64     58.57 o 
  28   3  -6       78.66       74.46     63.00 o 
  29   3  -6        7.02       12.83     24.55 o 
  30   3  -6       37.45       24.55     29.57 o 
   0   4  -6      188.40      270.95     47.84 o 
   1   4  -6     5270.45     4727.01    213.48 o 
   2   4  -6      813.88      911.00     70.12 o 
   3   4  -6     7858.75     8001.14    544.40 o 
   4   4  -6     5017.84     5757.81    238.01 o 
   5   4  -6      138.96       73.92     70.31 o 
   6   4  -6      742.79      812.65     97.17 o 
   7   4  -6     2259.12     2315.89    167.78 o 
   8   4  -6     7158.58     7617.02    258.79 o 
   9   4  -6    10797.49    11001.45    276.34 o 
  10   4  -6    20058.71    19649.94    810.31 o 
  11   4  -6    10558.42    10088.31    432.80 o 
  12   4  -6      415.42      392.19     23.71 o 
  13   4  -6     2057.57     1858.36     80.89 o 
  14   4  -6      866.83      697.68     63.87 o 
  15   4  -6      300.60      298.29     49.64 o 
  16   4  -6     5061.26     4744.31    161.16 o 
  17   4  -6     4813.93     4630.11    162.90 o 
  18   4  -6       46.31       51.57     16.84 o 
  19   4  -6     7895.91     8187.60    342.32 o 
  20   4  -6     1610.49     1660.06    115.86 o 
  21   4  -6     1249.76     1318.34     91.08 o 
  22   4  -6       52.86       45.44     22.85 o 
  23   4  -6       93.54       54.52     41.68 o 
  24   4  -6     1277.21     1305.71    158.38 o 
  25   4  -6       36.04       19.80     20.61 o 
  26   4  -6      210.61      199.17    112.42 o 
  27   4  -6      595.21      565.99    100.14 o 
  28   4  -6       97.99       66.67     27.06 o 
   0   5  -6    10052.71    10633.76    284.24 o 
   1   5  -6     3668.13     3499.04    194.99 o 
   2   5  -6     7731.19     8473.03    201.70 o 
   3   5  -6     1784.41     1734.17    153.87 o 
   4   5  -6      392.92      364.91     31.49 o 
   5   5  -6      343.49      333.41     35.20 o 
   6   5  -6      347.53      323.63     34.58 o 
   7   5  -6      826.76      791.21     69.98 o 
   8   5  -6     2531.93     2524.53    104.78 o 
   9   5  -6     2366.64     2429.73    159.64 o 
  10   5  -6      516.16      474.57     42.81 o 
  11   5  -6     1661.54     1582.88     98.38 o 
  12   5  -6        5.87       19.01     18.54 o 
  13   5  -6     1452.74     1360.80     95.66 o 
  14   5  -6      420.96      413.88     41.12 o 
  15   5  -6     2769.08     2966.74    132.51 o 
  16   5  -6     1636.94     1428.31    112.69 o 
  17   5  -6      775.24      736.04    106.46 o 
  18   5  -6      106.97      142.16     67.63 o 
  19   5  -6     1698.15     1831.73    156.65 o 
  20   5  -6     1639.37     1882.54    284.53 o 
  21   5  -6     6283.74     7036.16    220.29 o 
  22   5  -6      760.40      733.33     86.92 o 
  23   5  -6      130.83       98.05     59.88 o 
  24   5  -6     2745.64     2642.73    222.73 o 
  25   5  -6      226.89      284.25     49.37 o 
  26   5  -6      402.57      429.58     83.69 o 
   0   6  -6     3043.04     3017.79    145.77 o 
   1   6  -6      492.12      868.11    106.28 o 
   2   6  -6     1912.10     2040.12     98.37 o 
   3   6  -6     1158.50     1108.32     88.48 o 
   4   6  -6     2812.92     2678.12     98.72 o 
   5   6  -6     3313.24     3642.99    190.80 o 
   6   6  -6     3359.47     3413.24    119.85 o 
   7   6  -6      127.39      225.39     62.40 o 
   8   6  -6     1405.48     1237.73    114.41 o 
   9   6  -6     2641.13     2940.82    147.91 o 
  10   6  -6     6067.10     6252.00    230.73 o 
  11   6  -6      134.53       81.08     36.86 o 
  12   6  -6     2494.50     2555.56    126.11 o 
  13   6  -6     1815.54     1822.75    183.18 o 
  14   6  -6      206.84      182.88     99.69 o 
  15   6  -6     1331.21     1443.85    280.90 o 
  16   6  -6      222.48      224.75     47.57 o 
  17   6  -6      684.84      839.08    367.66 o 
  18   6  -6     1025.65      929.97     92.37 o 
  19   6  -6      204.31      151.75     51.38 o 
  20   6  -6     1896.27     1886.55    170.72 o 
  21   6  -6      298.28      353.71     69.74 o 
  22   6  -6      472.48      378.82     76.15 o 
  23   6  -6        6.89       13.11     36.82 o 
  24   6  -6      354.54      317.17     43.24 o 
   0   7  -6     2468.76     3024.82    266.65 o 
   1   7  -6     4186.61     4497.63    227.37 o 
   2   7  -6      467.41      510.56     42.90 o 
   3   7  -6       42.43       88.24     52.96 o 
   4   7  -6      859.73      932.55     82.64 o 
   5   7  -6     2061.97     2053.66    196.68 o 
   6   7  -6      634.19      619.39     67.72 o 
   7   7  -6      505.01      450.54     56.09 o 
   8   7  -6      254.50      195.41     53.97 o 
   9   7  -6     1973.21     1809.10    132.10 o 
  10   7  -6     1359.02     1281.88    127.88 o 
  12   7  -6      576.61      532.07     63.51 o 
  13   7  -6     1521.80     1634.21    173.97 o 
  14   7  -6      429.59      428.19    323.86 o 
  15   7  -6      106.83      132.77     79.69 o 
  16   7  -6     1852.25     2025.74    173.51 o 
  17   7  -6      586.08      479.24     85.92 o 
  18   7  -6      499.15      559.10     84.02 o 
  19   7  -6     1246.05     1176.34    164.58 o 
  20   7  -6       90.96       67.79    178.25 o 
  21   7  -6      142.59      143.94     43.24 o 
  22   7  -6      606.72      615.64     98.47 o 
   0   8  -6     2011.41     2265.05    204.88 o 
   1   8  -6      221.44      318.68     62.52 o 
   2   8  -6      438.75      545.68     91.12 o 
   3   8  -6      105.35      153.26     56.84 o 
   4   8  -6      888.68     1321.07    146.19 o 
   5   8  -6     1949.54     2265.08    311.87 o 
   6   8  -6     2212.73     2757.58    154.04 o 
   7   8  -6      373.10      392.92     45.40 o 
   8   8  -6     1762.34     2379.45    203.91 o 
   9   8  -6      359.18      500.72    202.52 o 
  10   8  -6      509.46      536.59     57.72 o 
  11   8  -6      205.63      307.12    260.26 o 
  12   8  -6       65.81      119.70     50.53 o 
  13   8  -6      270.75      446.60    310.47 o 
  14   8  -6      526.24      605.82     77.90 o 
  15   8  -6      260.94      270.95     44.39 o 
  16   8  -6      155.18      188.29     95.45 o 
  17   8  -6        7.53       12.40     21.50 o 
  18   8  -6      426.80      566.27    112.70 o 
  19   8  -6      353.09      359.57     80.62 o 
  20   8  -6      590.53      416.75     81.17 o 
   0   9  -6       41.64       36.78     26.80 o 
   1   9  -6      531.54      554.70     61.68 o 
   2   9  -6      244.69      371.53     55.96 o 
   3   9  -6      708.84      748.04    165.42 o 
   4   9  -6      644.71      804.92     82.94 o 
   5   9  -6      552.83      595.56     67.39 o 
   6   9  -6      953.61     1185.83    138.58 o 
   7   9  -6      931.87     1220.82    143.25 o 
   8   9  -6     1177.59     1392.28     92.55 o 
   9   9  -6     2905.61     3312.26    333.07 o 
  10   9  -6      281.04      308.22     40.29 o 
  11   9  -6     2363.96     3291.90    371.84 o 
  12   9  -6      643.24      601.40     59.97 o 
  13   9  -6      391.31      328.08    184.25 o 
  14   9  -6      116.55      125.81    176.30 o 
  15   9  -6      196.60      287.60     74.20 o 
  16   9  -6     1153.03     1275.92    107.95 o 
  17   9  -6      358.20      314.10     68.90 o 
   0  10  -6     1305.68     1306.05    131.11 o 
   1  10  -6      558.76      552.97     66.73 o 
   2  10  -6      759.96      887.67    101.82 o 
   5  10  -6      507.44      264.72    214.23 o 
   6  10  -6      124.27      143.38    124.13 o 
   7  10  -6      762.10      462.22     87.03 o 
   8  10  -6     1031.49     1156.81     98.47 o 
   9  10  -6      258.87      370.73     78.66 o 
  10  10  -6        2.80        1.95     12.55 o 
  11  10  -6       20.19       15.06     19.25 o 
   4   0  -5     6880.47     7092.78    250.70 o 
   6   0  -5     4432.43     4491.35    182.78 o 
   8   0  -5     3977.96     3494.51    156.75 o 
  10   0  -5    11585.45    11125.34    290.11 o 
  12   0  -5     1933.73     2089.68    214.37 o 
  14   0  -5     2252.37     2488.62    206.47 o 
  16   0  -5    13058.61    12946.84    884.44 o 
  18   0  -5     2156.66     1779.30    186.06 o 
  20   0  -5     1030.10      890.88     99.86 o 
  22   0  -5      434.74      417.52     90.17 o 
  24   0  -5      547.02      473.66    317.72 o 
  26   0  -5     3025.97     2932.05    230.97 o 
  28   0  -5      521.06      654.70    126.36 o 
  30   0  -5     1086.02     1489.60    133.34 o 
   1   1  -5    20426.61    17497.13    425.54 o 
   2   1  -5    60748.37    51791.94    917.19 o 
   3   1  -5     1697.60     1532.10     61.98 o 
   4   1  -5     1644.11     1609.94     47.02 o 
   5   1  -5    18700.43    17602.67    306.51 o 
   6   1  -5     3628.82     3179.48    193.26 o 
   7   1  -5     2782.42     2886.15     92.67 o 
   8   1  -5    18171.73    18321.92    257.29 o 
   9   1  -5    18897.43    19333.38    334.71 o 
  10   1  -5     6586.08     6400.45    147.29 o 
  11   1  -5      688.05      908.20    152.46 o 
  12   1  -5     1064.56     1210.52     98.74 o 
  13   1  -5    18348.33    20641.07    433.56 o 
  14   1  -5     6194.87     7026.81    249.29 o 
  15   1  -5       63.08      129.07     56.39 o 
  16   1  -5      806.56      662.14     60.45 o 
  17   1  -5      108.15       87.28     34.44 o 
  18   1  -5     2323.41     2058.35    146.54 o 
  19   1  -5      828.71      814.84     62.87 o 
  20   1  -5      237.90      225.49     89.85 o 
  21   1  -5      261.97      225.83    115.60 o 
  22   1  -5     1029.80      920.61    134.75 o 
  23   1  -5       17.34       39.47     33.27 o 
  24   1  -5      409.24      416.98    218.13 o 
  25   1  -5      155.99      188.49    107.27 o 
  26   1  -5      273.37      240.17    107.20 o 
  27   1  -5        3.52        8.36     30.92 o 
  28   1  -5      198.76      223.72     76.43 o 
  29   1  -5      459.56      549.24     74.18 o 
  30   1  -5      357.22      394.12     53.67 o 
  31   1  -5       37.20       22.43     36.28 o 
   1   2  -5     2872.70     2579.72    189.02 o 
   2   2  -5     3671.57     3303.19     85.33 o 
   3   2  -5    10897.64     9782.65    422.08 o 
   4   2  -5     9461.56    10141.65    269.76 o 
   5   2  -5    13524.26    12673.34    428.40 o 
   6   2  -5     1813.73     1805.37     65.28 o 
   7   2  -5    15671.65    15578.40    507.93 o 
   8   2  -5     1096.97     1288.71     67.74 o 
   9   2  -5     6868.82     6031.77    308.90 o 
  10   2  -5     2502.57     2622.82    123.78 o 
  11   2  -5     6913.72     7401.19    336.09 o 
  12   2  -5      414.31      494.85     83.67 o 
  13   2  -5     9295.23     9860.91    478.68 o 
  14   2  -5     3016.79     3034.53    109.94 o 
  15   2  -5     2073.67     1996.46    121.79 o 
  16   2  -5      245.43      186.14     37.34 o 
  17   2  -5     7524.85     6859.74    212.91 o 
  18   2  -5      394.95      326.15     51.99 o 
  19   2  -5     4814.34     4796.79    201.30 o 
  20   2  -5      491.67      316.32     94.78 o 
  21   2  -5     6810.80     6725.19    286.79 o 
  22   2  -5     8622.11     9440.42    458.36 o 
  23   2  -5      790.89      900.17    160.68 o 
  24   2  -5      479.74      649.38     80.06 o 
  25   2  -5      233.51      210.61     72.53 o 
  26   2  -5       88.64       88.92     57.78 o 
  27   2  -5      552.44      570.79     78.18 o 
  28   2  -5      236.66      182.99    243.80 o 
  29   2  -5       18.44       13.57     14.10 o 
  30   2  -5       98.85       95.71     54.70 o 
   1   3  -5     9714.03     9547.40    445.64 o 
   2   3  -5     2387.52     2126.91     61.42 o 
   3   3  -5     5822.03     5784.21    177.91 o 
   4   3  -5    61127.54    62879.93    782.34 o 
   5   3  -5      910.31      950.41     55.68 o 
   6   3  -5     1351.03     1673.67     96.54 o 
   7   3  -5     5482.16     5344.89    130.25 o 
   8   3  -5      854.65      787.74     56.39 o 
   9   3  -5    11071.23    11546.83    318.50 o 
  10   3  -5     3234.05     3432.66    182.58 o 
  11   3  -5     1756.99     1367.64     89.02 o 
  12   3  -5       14.73       26.14     20.28 o 
  13   3  -5      993.02      900.54     60.97 o 
  14   3  -5      157.05      156.40     43.25 o 
  15   3  -5     3901.10     3725.77    107.36 o 
  16   3  -5      695.49      612.84     55.72 o 
  17   3  -5     5838.75     5715.14    216.41 o 
  18   3  -5     1549.89     1376.02     89.85 o 
  19   3  -5     7620.30     6787.58    238.70 o 
  20   3  -5      472.93      389.89     59.52 o 
  21   3  -5      524.11      417.68     85.21 o 
  22   3  -5     1126.46     1176.34    183.83 o 
  23   3  -5      199.83      261.93    173.23 o 
  24   3  -5      272.32      265.28    149.80 o 
  25   3  -5      560.43      620.11    107.40 o 
  26   3  -5     1361.76     1370.76    224.00 o 
  27   3  -5      564.99      721.76     88.01 o 
  28   3  -5      358.25      400.92     59.78 o 
  29   3  -5      752.87      849.96     90.38 o 
  30   3  -5       67.70       34.59     70.57 o 
   1   4  -5     8945.43     8855.92    285.61 o 
   2   4  -5     5795.75     6529.83    125.90 o 
   3   4  -5    18119.37    18344.93    642.60 o 
   4   4  -5     1316.65     1501.70     89.79 o 
   5   4  -5     2534.14     2634.36    149.92 o 
   6   4  -5     2565.90     2578.07    129.79 o 
   7   4  -5     1372.30     1605.32    101.98 o 
   8   4  -5     1238.37     1346.60     89.74 o 
   9   4  -5      941.82      826.88     67.16 o 
  10   4  -5     2570.92     2515.49    103.42 o 
  11   4  -5     1463.43     1488.15     94.17 o 
  12   4  -5     2157.96     2232.01     85.46 o 
  13   4  -5     3019.91     3167.78    213.45 o 
  14   4  -5     6160.50     5977.44    179.46 o 
  15   4  -5     2969.66     2850.71    109.47 o 
  16   4  -5       25.09       36.96     30.04 o 
  17   4  -5      773.26      687.36     61.94 o 
  18   4  -5      832.67      754.23     60.16 o 
  19   4  -5     1137.06     1186.79    118.47 o 
  20   4  -5      224.67      232.69     68.02 o 
  21   4  -5      120.94      103.86     53.17 o 
  22   4  -5     1428.40     1416.55    143.30 o 
  23   4  -5      332.09      235.06     48.07 o 
  24   4  -5      401.03      325.27     44.82 o 
  25   4  -5       13.06       10.10     14.25 o 
  26   4  -5      332.43      293.46     94.56 o 
  27   4  -5      190.59      232.64     56.63 o 
  28   4  -5       84.02       42.40    112.42 o 
   1   5  -5      641.12      470.59     84.24 o 
   2   5  -5    11704.01    12468.40    275.19 o 
   3   5  -5      136.49      113.03     45.65 o 
   4   5  -5      629.91      671.47     42.77 o 
   5   5  -5     1656.28     1453.85    154.13 o 
   6   5  -5      388.23      452.86     38.68 o 
   7   5  -5     4781.22     4527.71    147.08 o 
   8   5  -5      521.47      516.56     41.93 o 
   9   5  -5      163.61      114.93     46.23 o 
  10   5  -5     3438.91     3212.10    102.09 o 
  11   5  -5     1189.83      953.91     61.12 o 
  12   5  -5      326.12      290.52     35.41 o 
  13   5  -5      455.56      431.39     37.13 o 
  14   5  -5      586.17      537.44     53.90 o 
  15   5  -5       32.58       23.64     19.12 o 
  16   5  -5     5645.55     5809.67    203.51 o 
  17   5  -5      153.16      161.96     60.29 o 
  18   5  -5     2849.30     2888.60    252.58 o 
  19   5  -5     2235.71     2478.21    134.83 o 
  20   5  -5     3246.71     3385.82    149.39 o 
  21   5  -5     1700.28     1912.70    241.99 o 
  22   5  -5     1395.47     1190.03    151.61 o 
  23   5  -5      363.19      366.59     46.54 o 
  24   5  -5     1064.65     1133.38    149.24 o 
  25   5  -5        3.11        7.81     27.62 o 
  26   5  -5      345.86      365.70     78.11 o 
   1   6  -5     4389.60     4411.68    156.91 o 
   2   6  -5      691.22      709.69     51.39 o 
   3   6  -5     5914.93     5537.91    265.21 o 
   4   6  -5      477.12      468.22     45.60 o 
   5   6  -5     2981.78     3006.67    160.99 o 
   6   6  -5     3266.16     3457.71    137.36 o 
   7   6  -5     2688.57     2989.65    170.97 o 
   8   6  -5      650.49      686.58     53.71 o 
   9   6  -5     2427.12     2785.26    149.96 o 
  10   6  -5      601.74      590.27     57.16 o 
  11   6  -5     1253.66     1340.06    130.82 o 
  12   6  -5      280.00      270.15    103.88 o 
  13   6  -5     1811.32     1821.26    198.26 o 
  14   6  -5     3518.32     3538.07    189.22 o 
  15   6  -5       23.53       29.13     36.33 o 
  16   6  -5      105.13      139.25     68.97 o 
  17   6  -5       14.75       48.17     26.93 o 
  18   6  -5     3515.34     3611.85    242.69 o 
  19   6  -5      438.04      477.01     89.26 o 
  20   6  -5      725.89      845.22    162.63 o 
  21   6  -5      404.61      454.97    246.87 o 
  22   6  -5      795.14      796.96    138.36 o 
  23   6  -5      754.71      919.98    134.73 o 
  24   6  -5      210.87      134.73     31.80 o 
   1   7  -5     3059.66     2876.52    191.11 o 
   2   7  -5     1120.84     1210.83     93.55 o 
   3   7  -5     4052.14     4574.70    331.67 o 
   4   7  -5      108.00      105.58     32.13 o 
   5   7  -5      759.18      952.41    134.21 o 
   6   7  -5       25.03       73.38     32.17 o 
   7   7  -5      995.55     1078.77    103.83 o 
   8   7  -5      231.91      309.10    123.52 o 
   9   7  -5     1571.38     1495.43    159.92 o 
  10   7  -5      771.10      728.00    112.60 o 
  12   7  -5       45.99       63.03     40.89 o 
  13   7  -5      492.07      569.74     92.88 o 
  14   7  -5     3268.41     4058.18    271.14 o 
  15   7  -5     1020.29     1139.10    117.94 o 
  16   7  -5       35.89       17.29     49.65 o 
  17   7  -5      518.62      507.97    215.35 o 
  18   7  -5      190.07      191.15    106.09 o 
  19   7  -5      302.55      223.44     61.09 o 
  20   7  -5        0.86       13.95     15.06 o 
  21   7  -5     1486.77     1506.89    167.65 o 
  22   7  -5      439.45      319.96     73.64 o 
   1   8  -5     3549.17     4302.40    198.55 o 
   2   8  -5     1760.70     2273.81    202.63 o 
   3   8  -5     1428.13     1741.43    213.76 o 
   4   8  -5     4126.56     5114.52    263.12 o 
   5   8  -5      743.23     1063.95    127.83 o 
   6   8  -5     1247.67     1449.95    127.19 o 
   7   8  -5       30.26       37.56     21.41 o 
   8   8  -5      130.24      202.80    141.43 o 
   9   8  -5      837.57     1038.94    121.18 o 
  10   8  -5      923.41     1128.49    116.08 o 
  11   8  -5      169.84      212.85    106.24 o 
  12   8  -5      228.91      308.52     51.44 o 
  13   8  -5      589.98      563.29     90.38 o 
  14   8  -5     1525.36     1615.86    128.80 o 
  15   8  -5      146.67      158.47     60.83 o 
  16   8  -5        1.51       22.06     24.84 o 
  17   8  -5       59.11       90.38    128.04 o 
  18   8  -5      610.14      711.05    123.30 o 
  19   8  -5       45.22       45.47     83.69 o 
  20   8  -5       78.95        1.39     80.34 o 
   1   9  -5      139.26      133.44     52.07 o 
   2   9  -5      482.20      559.69     46.84 o 
   3   9  -5      376.93      398.62     92.61 o 
   4   9  -5      507.32      658.60     60.41 o 
   5   9  -5      349.78      371.44     73.78 o 
   6   9  -5     1825.54     2481.22    189.83 o 
   7   9  -5      626.37      769.45    126.64 o 
   8   9  -5      651.79      803.82    131.80 o 
   9   9  -5      395.58      423.17    288.99 o 
  10   9  -5      463.42      475.48     67.38 o 
  11   9  -5      587.24     1463.93    223.72 o 
  12   9  -5     2672.84     3482.78    451.62 o 
  13   9  -5       18.13       33.40     36.54 o 
  14   9  -5     1110.30     1807.60    198.61 o 
  15   9  -5      320.07      502.11    112.42 o 
  17   9  -5        2.68        8.09     20.08 o 
   1  10  -5      435.25      418.00     61.88 o 
   2  10  -5     1021.15     1097.53    108.09 o 
   3  10  -5      306.46      347.85    160.68 o 
   4  10  -5      543.32      595.84    255.80 o 
   6  10  -5      187.25      147.56    147.56 o 
   7  10  -5       67.32       50.49     99.03 o 
   8  10  -5      219.60      232.37     51.33 o 
   9  10  -5      153.67      128.60     36.54 o 
  10  10  -5      181.81      138.92     35.98 o 
  11  10  -5       13.66        5.58     26.22 o 
   2   0  -4     1070.14      927.45     48.82 o 
   4   0  -4    18888.52    17780.53    658.74 o 
   6   0  -4     3669.67     3758.28    151.03 o 
   8   0  -4       56.87      163.88     44.77 o 
  10   0  -4    13558.07    13951.34    329.70 o 
  12   0  -4    30304.82    33545.21    680.80 o 
  14   0  -4      749.99      717.39    132.16 o 
  16   0  -4    11697.12    11124.30    335.70 o 
  18   0  -4     1941.42     2030.85    301.27 o 
  20   0  -4     4552.03     4798.02    282.61 o 
  22   0  -4     1388.63     1345.01    154.46 o 
  24   0  -4     1551.22     1507.45    389.14 o 
  26   0  -4     1446.71     1693.23    178.25 o 
  28   0  -4       84.69       95.68    153.98 o 
  30   0  -4       79.32       70.85     82.29 o 
   0   1  -4     3958.79     3628.59    192.75 o 
   1   1  -4     9289.72     7680.69    106.22 o 
   2   1  -4      660.77      642.92     44.54 o 
   3   1  -4    19168.82    16387.83    405.35 o 
   5   1  -4     6770.56     5798.12    187.85 o 
   6   1  -4   141660.44    93500.63   1899.65 o 
   7   1  -4    12336.41    11773.96    159.43 o 
   8   1  -4     1164.38     1169.52     62.64 o 
   9   1  -4     5319.12     5092.59    275.52 o 
  10   1  -4      858.05      792.32     62.70 o 
  11   1  -4     3985.93     3854.23    180.23 o 
  12   1  -4      420.59      448.16     55.36 o 
  13   1  -4     8914.87     9796.86    356.22 o 
  14   1  -4     9583.32    10305.46    448.56 o 
  15   1  -4     3019.45     2807.17    136.13 o 
  16   1  -4     3354.97     3333.03    103.87 o 
  17   1  -4      217.03      189.08     54.75 o 
  18   1  -4     3338.68     3251.40    131.07 o 
  19   1  -4     1104.43     1011.98     85.93 o 
  20   1  -4      737.22      674.61     68.68 o 
  21   1  -4      475.31      378.85     85.83 o 
  22   1  -4     1028.39      965.18    103.20 o 
  23   1  -4      164.52      139.57     82.59 o 
  24   1  -4      674.32      720.46     93.68 o 
  25   1  -4       67.15       77.03     47.11 o 
  26   1  -4     1011.70      894.38    125.11 o 
  27   1  -4       73.41       88.40     65.89 o 
  28   1  -4      704.16      764.05    136.69 o 
  29   1  -4     1883.23     2295.58    160.47 o 
  30   1  -4      207.74      214.14     74.81 o 
  31   1  -4     1732.39     1996.95     98.80 o 
   0   2  -4    50739.76    48427.79    885.11 o 
   1   2  -4     5498.79     4832.43    362.73 o 
   2   2  -4     7744.82     7884.08     92.06 o 
   3   2  -4    15221.74    14208.05    219.71 o 
   4   2  -4     3576.21     3688.12     91.61 o 
   5   2  -4     7645.90     8038.53    164.24 o 
   6   2  -4      182.18      225.31     25.87 o 
   7   2  -4    12063.92    12209.74    596.53 o 
   8   2  -4       43.20       65.17     31.92 o 
   9   2  -4     2084.62     2280.68    125.05 o 
  10   2  -4      588.78      477.71     46.86 o 
  11   2  -4    14098.52    14782.87    385.34 o 
  12   2  -4      489.32      406.27     60.32 o 
  13   2  -4     1228.46     1059.48    261.80 o 
  14   2  -4     2424.01     2534.29    240.27 o 
  15   2  -4     1383.28     1275.65     96.81 o 
  16   2  -4      621.32      582.40     74.60 o 
  17   2  -4       84.26      192.63     73.48 o 
  18   2  -4     9993.17     9766.30    304.66 o 
  19   2  -4     2202.77     2313.77     86.87 o 
  20   2  -4     2616.44     2372.35    163.55 o 
  21   2  -4      134.14      158.22     64.34 o 
  22   2  -4     5322.43     5274.88    283.05 o 
  23   2  -4     2637.22     2436.36    176.58 o 
  24   2  -4     2991.89     3113.65    310.19 o 
  25   2  -4       44.99      113.79     72.57 o 
  26   2  -4     1303.56     1264.60    181.20 o 
  27   2  -4     3293.05     3883.83    365.98 o 
  28   2  -4     1289.92     1318.89    119.40 o 
  29   2  -4      141.72      113.22     32.47 o 
  30   2  -4      313.16      326.47     65.59 o 
  31   2  -4       54.95       20.08     19.25 o 
   0   3  -4     1552.06     1705.07     91.90 o 
   1   3  -4      265.47      318.24     43.33 o 
   2   3  -4     6531.57     6214.02    146.28 o 
   3   3  -4     2266.56     1969.41     74.71 o 
   4   3  -4      193.43      284.70     29.18 o 
   5   3  -4     5319.77     5378.49    153.37 o 
   6   3  -4      238.23      240.03     26.19 o 
   7   3  -4     2360.88     2160.35    134.08 o 
   8   3  -4     3622.16     3815.57    137.31 o 
   9   3  -4    10142.45    10834.10    329.31 o 
  10   3  -4    17729.36    19933.91    395.29 o 
  11   3  -4      417.49      625.97     71.38 o 
  12   3  -4     1661.03     1761.98    111.96 o 
  13   3  -4     2635.16     2334.61    136.19 o 
  14   3  -4     1566.27     1470.22     93.09 o 
  15   3  -4     1739.32     1639.13     85.29 o 
  16   3  -4     7212.98     6882.68    218.87 o 
  17   3  -4     1380.61     1085.56    102.67 o 
  18   3  -4      773.07      740.51     64.16 o 
  19   3  -4     1407.21     1385.57    105.95 o 
  20   3  -4     1270.94     1123.43     93.84 o 
  21   3  -4     1363.84     1247.26    112.07 o 
  22   3  -4     1732.15     1618.01    152.36 o 
  23   3  -4       64.47       88.79     47.00 o 
  25   3  -4      332.71      424.56     87.31 o 
  26   3  -4      710.23     1039.09    176.02 o 
  27   3  -4      321.82      456.57     60.85 o 
  28   3  -4      106.08       59.74     79.58 o 
  29   3  -4      335.63      405.32     85.36 o 
  30   3  -4       50.49       27.06     21.20 o 
   0   4  -4     3666.50     4016.89    184.08 o 
   1   4  -4     4381.60     4314.08    182.89 o 
   2   4  -4       49.13       89.24     46.02 o 
   3   4  -4     5075.22     4978.50    183.74 o 
   4   4  -4      940.03      914.21     77.44 o 
   5   4  -4     1287.48     1154.32     92.16 o 
   6   4  -4     3988.64     4597.52    156.76 o 
   7   4  -4     4823.00     4820.24    152.62 o 
   8   4  -4     7779.92     8300.39    253.98 o 
   9   4  -4     1545.56     1365.67     83.51 o 
  10   4  -4     2497.89     2469.41    106.70 o 
  11   4  -4     6640.78     6373.08    326.63 o 
  12   4  -4      286.91      190.34     62.79 o 
  13   4  -4    13352.47    12849.42    441.23 o 
  14   4  -4     1225.98     1132.56     76.30 o 
  15   4  -4     1204.04      986.35     69.11 o 
  16   4  -4     1021.72      908.52     48.89 o 
  17   4  -4      629.08      545.16     80.56 o 
  18   4  -4     1356.93     1216.65    109.90 o 
  19   4  -4     4398.56     4402.26    288.32 o 
  20   4  -4      371.40      338.92     84.26 o 
  21   4  -4     2780.69     2846.59    159.98 o 
  22   4  -4     1029.68     1120.36    134.87 o 
  23   4  -4     1296.01     1214.10     98.66 o 
  24   4  -4      137.46      117.91     74.12 o 
  25   4  -4      517.62      583.56    109.35 o 
  26   4  -4       26.42       25.66     33.75 o 
  27   4  -4     1268.40     1280.10    139.75 o 
  28   4  -4      191.51      222.04     48.82 o 
   0   5  -4      796.63      636.38     73.35 o 
   1   5  -4    11652.94    10430.69    281.62 o 
   2   5  -4       11.94       38.81     23.86 o 
   3   5  -4      993.55      837.09    103.28 o 
   4   5  -4      868.25      918.06     62.24 o 
   5   5  -4     1153.72     1032.86     88.85 o 
   6   5  -4     4371.24     4519.83    106.62 o 
   7   5  -4     2929.79     2580.88    155.24 o 
   8   5  -4      258.06      248.19     31.71 o 
   9   5  -4     2754.22     2676.03    114.32 o 
  10   5  -4     2038.48     2169.05    108.02 o 
  11   5  -4      345.51      293.99     62.53 o 
  12   5  -4      274.22      259.88     31.93 o 
  13   5  -4       64.47       67.25     32.31 o 
  14   5  -4     1593.93     1534.64     96.75 o 
  15   5  -4      503.52      281.42    113.52 o 
  16   5  -4      857.88      876.70     81.76 o 
  17   5  -4      563.27      548.41     67.40 o 
  18   5  -4     3033.91     2912.21    183.85 o 
  19   5  -4     1124.09     1141.90    106.68 o 
  20   5  -4      801.04      885.77     82.45 o 
  21   5  -4     2131.03     2257.02    170.58 o 
  22   5  -4      149.31      140.52    124.38 o 
  23   5  -4       31.07       16.28     20.76 o 
  24   5  -4      269.40      179.83     38.97 o 
  25   5  -4      411.65      444.06     60.67 o 
  26   5  -4      832.61      742.29    111.58 o 
   0   6  -4     2361.22     2220.41    135.02 o 
   1   6  -4      407.14      593.48     50.41 o 
   2   6  -4      498.02      476.38     47.37 o 
   3   6  -4      306.88      543.06    131.97 o 
   4   6  -4     3508.71     3622.36    130.86 o 
   5   6  -4      376.58      345.89     92.07 o 
   6   6  -4      942.65      874.97     58.08 o 
   7   6  -4      503.88      659.49    122.90 o 
   8   6  -4     3716.26     3630.46    104.54 o 
   9   6  -4       76.41       63.88     26.65 o 
  10   6  -4     3484.55     3733.53    152.85 o 
  11   6  -4      246.79      247.06    204.26 o 
  12   6  -4      269.30      245.31     84.50 o 
  13   6  -4      790.34      646.98     86.27 o 
  14   6  -4       16.48       26.66     27.12 o 
  15   6  -4      485.29      558.82    119.93 o 
  16   6  -4      530.45      618.20    159.10 o 
  17   6  -4      685.53      637.40    125.81 o 
  18   6  -4      307.05      314.94     84.80 o 
  19   6  -4       54.25       76.51     48.42 o 
  20   6  -4      128.23      117.16    105.72 o 
  21   6  -4       15.50        8.65     33.47 o 
  22   6  -4        9.89       80.06    129.71 o 
  23   6  -4      512.16      651.07    114.37 o 
  24   6  -4      201.85      116.32    107.95 o 
   0   7  -4    17189.65    17429.79    505.87 o 
   1   7  -4      654.86      662.99     60.27 o 
   2   7  -4     5536.60     5838.13    346.14 o 
   3   7  -4     1034.67      840.26     91.34 o 
   4   7  -4      489.17      526.73     50.70 o 
   5   7  -4     1686.59     1658.39    142.34 o 
   6   7  -4     1623.41     1586.60    115.78 o 
   7   7  -4     1752.67     1938.30    147.45 o 
   8   7  -4     4568.18     4823.52    150.39 o 
   9   7  -4      447.65      552.79     72.56 o 
  10   7  -4      354.43      401.22     65.71 o 
  11   7  -4     4395.44     3967.61    642.56 o 
  12   7  -4      225.15      214.25    129.43 o 
  13   7  -4      409.24      443.25    246.59 o 
  14   7  -4      861.97     1276.05    142.13 o 
  15   7  -4      473.76      745.08    156.49 o 
  16   7  -4     2204.95     2802.91    253.29 o 
  17   7  -4      805.18     1100.18    203.08 o 
  18   7  -4        6.40       17.93     22.98 o 
  19   7  -4      353.28      345.06     83.96 o 
  20   7  -4      200.07      265.84     63.32 o 
  21   7  -4      183.97      107.67    165.14 o 
  22   7  -4      172.10      206.70     49.10 o 
  23   7  -4      678.34      736.43    110.46 o 
   0   8  -4     1038.73     1073.36    145.19 o 
   1   8  -4     1409.00     1835.26    137.74 o 
   2   8  -4      586.69      752.61    195.82 o 
   3   8  -4      403.18      340.32    101.54 o 
   4   8  -4      873.01      927.18    190.26 o 
   5   8  -4     2105.07     2588.36    198.23 o 
   6   8  -4      287.45      338.67     51.50 o 
   7   8  -4      771.69      855.10    130.13 o 
   8   8  -4      143.68      195.54     84.78 o 
   9   8  -4     1353.88     1685.32    107.93 o 
  10   8  -4       31.51       64.72     46.03 o 
  11   8  -4       71.69      175.74    109.35 o 
  12   8  -4      719.59      918.35    122.08 o 
  13   8  -4      106.37      193.03    121.68 o 
  14   8  -4     1883.32     1868.77    390.95 o 
  15   8  -4      114.75      169.60    212.00 o 
  16   8  -4      518.46      418.55     55.75 o 
  17   8  -4      257.38      315.21     73.64 o 
  18   8  -4      277.71      328.32     71.69 o 
  19   8  -4       98.27      106.28    167.93 o 
  20   8  -4      114.61      126.92    121.06 o 
   0   9  -4       63.05       64.57     41.92 o 
   1   9  -4      307.44      280.23     41.52 o 
   2   9  -4      538.04      587.58     44.68 o 
   3   9  -4      162.93      274.06     67.62 o 
   4   9  -4     2722.66     3119.07    218.84 o 
   5   9  -4      427.65      450.14     76.09 o 
   6   9  -4        2.58       31.24     20.23 o 
   7   9  -4       63.60       79.38     47.23 o 
   8   9  -4      161.05      294.57    196.38 o 
   9   9  -4       35.03       26.22     56.63 o 
  10   9  -4     2137.77     3076.09    494.72 o 
  11   9  -4     1922.78     2706.66    329.72 o 
  12   9  -4      349.85      483.98    123.02 o 
  13   9  -4     1260.99     1805.37    227.62 o 
  14   9  -4     1225.43     1640.23    190.24 o 
  15   9  -4       62.08      104.89     85.92 o 
  16   9  -4      128.22      222.04     60.81 o 
  17   9  -4      583.05      475.89     91.77 o 
   0  10  -4      504.43      485.93     81.17 o 
   2  10  -4       62.01       67.63     36.64 o 
   3  10  -4      437.95      519.41    231.53 o 
   4  10  -4       86.94      175.46    149.24 o 
   5  10  -4      424.90      343.11    122.18 o 
   6  10  -4      320.81      357.89    204.75 o 
   7  10  -4       14.35        6.69     25.11 o 
   8  10  -4      315.26      442.14     93.17 o 
   9  10  -4      114.02       87.87    202.80 o 
  10  10  -4     1043.80     1456.40    125.81 o 
  11  10  -4      139.95       91.77    131.66 o 
   2   0  -3       14.95       29.97     15.15 o 
   4   0  -3    27954.64    28192.59    372.86 o 
   6   0  -3       61.70       86.20     28.02 o 
   8   0  -3     9701.40    10337.74    222.76 o 
  10   0  -3      132.56      176.22     40.80 o 
  12   0  -3     3377.33     2917.55    259.15 o 
  14   0  -3     4578.85     5981.71    304.74 o 
  16   0  -3     4639.12     4291.94    214.23 o 
  18   0  -3      889.40      906.53    127.95 o 
  20   0  -3     2289.73     2084.25    177.80 o 
  22   0  -3    16406.28    17651.32    762.92 o 
  26   0  -3       59.75       77.27     86.75 o 
  28   0  -3      519.97      424.56     92.89 o 
   1   1  -3      324.99      294.72     24.75 o 
   2   1  -3      337.22      334.94     23.57 o 
   3   1  -3    14486.95    12199.26    188.25 o 
   4   1  -3    25607.91    24433.24    259.02 o 
   5   1  -3     5760.33     4979.77    153.31 o 
   6   1  -3     2955.50     2627.90    112.73 o 
   7   1  -3     8977.58     8484.03    261.19 o 
   8   1  -3       59.89       28.67     19.38 o 
   9   1  -3     9840.86     9573.76    163.15 o 
  10   1  -3     7527.86     7732.65    155.89 o 
  11   1  -3     1130.29     1141.28     80.77 o 
  12   1  -3     8974.64     9142.09    347.43 o 
  13   1  -3     4098.46     4023.39    883.86 o 
  14   1  -3     5072.00     5932.44    434.61 o 
  15   1  -3     6594.92     6832.21    206.67 o 
  16   1  -3      412.18      481.49     88.37 o 
  17   1  -3     1490.31     1424.14    122.40 o 
  18   1  -3      376.97      349.77     58.48 o 
  19   1  -3     4364.11     4224.46    160.53 o 
  20   1  -3     3467.11     3366.42    175.75 o 
  21   1  -3     2188.52     2255.21    196.82 o 
  22   1  -3     3871.13     3876.55    250.70 o 
  23   1  -3        5.13       15.01     27.35 o 
  24   1  -3      460.63      508.25    330.84 o 
  25   1  -3      547.25      569.83     77.66 o 
  26   1  -3       39.92       50.15     33.38 o 
  27   1  -3       95.06      106.02     63.56 o 
  28   1  -3      642.18      661.81    115.35 o 
  29   1  -3        9.45       12.01     13.74 o 
  30   1  -3      256.05      275.32     70.02 o 
  31   1  -3       10.68        0.33     11.87 o 
   1   2  -3    14301.82    13061.18    623.73 o 
   2   2  -3    20295.14    19674.70    291.54 o 
   3   2  -3     8596.00     8198.90    522.85 o 
   4   2  -3    17976.62    17721.15    401.08 o 
   5   2  -3     7329.67     6823.17    251.29 o 
   6   2  -3     7871.87     7778.94    165.11 o 
   7   2  -3    19166.28    19440.55    325.08 o 
   8   2  -3      146.54      130.40     23.31 o 
   9   2  -3     6114.14     5921.03    162.39 o 
  10   2  -3     2899.83     2997.48    130.01 o 
  11   2  -3     6950.28     6861.25    666.65 o 
  12   2  -3     1717.67     1712.94    112.92 o 
  13   2  -3      817.19      820.72    110.34 o 
  14   2  -3      876.02      844.28    108.59 o 
  15   2  -3      548.49      537.45     55.58 o 
  16   2  -3     1983.88     1876.75    107.99 o 
  17   2  -3     5833.00     5359.17    334.46 o 
  18   2  -3     5733.04     5541.42    167.10 o 
  19   2  -3      752.72      773.00     46.50 o 
  20   2  -3     5821.68     5293.77    264.12 o 
  21   2  -3     3872.16     3841.49    211.54 o 
  22   2  -3     7730.88     8372.49    342.54 o 
  23   2  -3     2412.43     2474.33    258.45 o 
  24   2  -3      683.80      876.74    168.77 o 
  25   2  -3      920.68      957.37    111.86 o 
  26   2  -3     1072.34     1221.97    145.03 o 
  27   2  -3      194.79      253.02    100.58 o 
  28   2  -3     1118.09     1240.17    114.00 o 
  29   2  -3      276.68      276.13     32.59 o 
  30   2  -3      185.44      182.85     38.51 o 
  31   2  -3     3662.17     3923.72    242.13 o 
   1   3  -3     1649.22     1584.28     61.96 o 
   2   3  -3    21681.29    23573.08    384.01 o 
   3   3  -3    34466.43    31357.57   1020.12 o 
   4   3  -3    36764.77    36230.49    322.55 o 
   5   3  -3    12218.88    10982.67    217.53 o 
   6   3  -3     3098.18     3281.99    129.44 o 
   7   3  -3     3617.71     3247.73    180.82 o 
   8   3  -3      978.91      945.97     76.79 o 
   9   3  -3     3874.92     4037.62    167.11 o 
  10   3  -3     3023.83     3485.23    165.57 o 
  11   3  -3     5998.44     6009.04    701.84 o 
  12   3  -3       26.99       34.39     22.95 o 
  13   3  -3      985.43      809.75     71.11 o 
  14   3  -3     1103.39     1023.22     65.28 o 
  15   3  -3     1703.35     1469.28     77.54 o 
  16   3  -3     1184.35     1117.46     63.46 o 
  17   3  -3      273.08      233.91     47.44 o 
  18   3  -3      326.02      270.97     46.81 o 
  19   3  -3     3366.76     2967.16    168.54 o 
  20   3  -3      927.20      875.76     67.89 o 
  21   3  -3      166.56      133.17     55.49 o 
  22   3  -3       48.87       24.96     16.68 o 
  23   3  -3      307.01      326.02     57.46 o 
  24   3  -3     1927.75     2019.81    144.95 o 
  25   3  -3      564.51      581.18     68.13 o 
  26   3  -3      885.78      855.82    134.18 o 
  27   3  -3        3.90        1.93     21.14 o 
  28   3  -3       27.35       17.58     16.82 o 
  29   3  -3       86.36       74.48     91.22 o 
  30   3  -3      329.29      257.47     62.21 o 
   1   4  -3        2.64       26.28     12.03 o 
   2   4  -3     6879.00     7683.36    150.20 o 
   3   4  -3      290.04      301.57     24.85 o 
   4   4  -3     2316.99     2505.87     93.41 o 
   5   4  -3     8762.01    10131.40    220.57 o 
   6   4  -3    12491.63    13496.23    430.81 o 
   7   4  -3     3852.16     3863.93    143.71 o 
   8   4  -3     3480.01     4188.73    142.65 o 
   9   4  -3     2354.94     2187.59     85.45 o 
  10   4  -3     2006.11     1820.49    104.39 o 
  11   4  -3      722.89      578.21     54.68 o 
  12   4  -3      103.48       78.51     39.86 o 
  13   4  -3     2564.97     2576.53    141.45 o 
  14   4  -3      747.38      752.62     57.23 o 
  15   4  -3      744.12      667.18     46.64 o 
  16   4  -3     1126.27     1105.29     66.37 o 
  17   4  -3     3146.48     2988.72    144.02 o 
  18   4  -3     5047.91     4704.86    239.38 o 
  19   4  -3      854.87      904.23    107.92 o 
  20   4  -3      432.59      322.57     77.87 o 
  21   4  -3      912.87     1034.77    119.70 o 
  22   4  -3      793.45      725.06     73.95 o 
  23   4  -3      498.83      542.15     46.43 o 
  24   4  -3      111.76      101.55     75.08 o 
  25   4  -3       27.13       18.78     26.05 o 
  26   4  -3       67.54       41.84     62.76 o 
  27   4  -3      286.63      359.85     78.11 o 
  28   4  -3       69.36       84.80     69.74 o 
   1   5  -3     4179.27     4328.31    248.33 o 
   2   5  -3     2729.43     2642.59    133.58 o 
   3   5  -3     2556.35     2206.90    140.75 o 
   4   5  -3    15139.37    15809.54    340.90 o 
   5   5  -3     3692.46     3081.27    110.37 o 
   6   5  -3      160.35      170.20     34.95 o 
   7   5  -3     1083.68      937.82     76.56 o 
   8   5  -3     1440.54     1479.81     83.75 o 
   9   5  -3     2969.72     2799.65    216.14 o 
  10   5  -3       41.07       43.14     15.03 o 
  11   5  -3       99.24      107.07     50.42 o 
  12   5  -3      201.48      216.17     54.17 o 
  13   5  -3     3665.98     3731.47    127.83 o 
  14   5  -3     1479.67     1436.31    109.19 o 
  15   5  -3      575.90      551.35     60.03 o 
  16   5  -3      353.16      291.50     46.50 o 
  17   5  -3     1097.94     1109.02    100.68 o 
  18   5  -3      777.18     1016.47    123.08 o 
  19   5  -3      583.53      678.68     84.95 o 
  20   5  -3      935.89      809.65    185.18 o 
  21   5  -3     2248.52     2326.94    123.36 o 
  22   5  -3      941.16      991.25    129.50 o 
  23   5  -3      456.46      507.67    107.06 o 
  24   5  -3      153.77      120.86     41.30 o 
  25   5  -3       38.76       22.02     35.51 o 
  26   5  -3      176.77      151.19     37.10 o 
   1   6  -3     1328.69     1364.94    116.10 o 
   2   6  -3     5059.21     5060.43    133.18 o 
   3   6  -3     1547.59     1352.70    103.97 o 
   4   6  -3     1216.81     1356.83     70.38 o 
   5   6  -3     2374.25     2492.27    137.61 o 
   6   6  -3     2287.83     2384.71    121.09 o 
   7   6  -3     5640.13     6008.26    325.97 o 
   8   6  -3     1732.09     1688.25    103.53 o 
   9   6  -3     3567.36     3809.33    228.41 o 
  10   6  -3      320.76      345.51     91.50 o 
  11   6  -3      472.83      586.18     92.26 o 
  12   6  -3      797.14      779.47    128.70 o 
  13   6  -3     1023.39      979.65    109.61 o 
  14   6  -3     3425.28     3610.67    218.46 o 
  15   6  -3      624.02      749.78    173.16 o 
  16   6  -3      686.91      650.06    124.44 o 
  17   6  -3     1798.23     2081.81    327.77 o 
  18   6  -3      221.31      246.59     57.05 o 
  19   6  -3       43.17       59.59     31.69 o 
  20   6  -3      135.75      213.12    166.53 o 
  21   6  -3      508.76      656.93    260.82 o 
  22   6  -3      747.57      684.55    132.78 o 
  23   6  -3      327.16      408.66     81.73 o 
  24   6  -3      413.28      309.64     50.49 o 
  25   6  -3      175.77      106.56     26.50 o 
   1   7  -3     5177.21     5535.23    191.36 o 
   2   7  -3      413.62      488.19     68.38 o 
   3   7  -3      132.75      108.90     49.24 o 
   4   7  -3     1315.15     1349.10    110.84 o 
   5   7  -3      179.86      203.68     39.27 o 
   6   7  -3      126.52      184.55     69.55 o 
   7   7  -3      425.75      497.01    106.76 o 
   8   7  -3     1026.85     1141.48     93.96 o 
   9   7  -3      137.58       94.56     41.12 o 
  10   7  -3      800.07      815.35    101.08 o 
  11   7  -3     1676.59     1665.35    150.40 o 
  12   7  -3       99.96      204.47    187.45 o 
  13   7  -3      513.81      458.20    115.93 o 
  14   7  -3      238.34      413.14     86.36 o 
  15   7  -3     1839.76     1802.87     98.87 o 
  16   7  -3      234.78      442.42    389.42 o 
  17   7  -3      348.18      361.97     62.03 o 
  18   7  -3       65.82       46.90     32.31 o 
  19   7  -3     1628.18     1975.53    236.83 o 
  20   7  -3      304.88      254.68    164.86 o 
  21   7  -3      290.70      246.31     55.23 o 
  22   7  -3      497.93      562.92    104.05 o 
  23   7  -3      758.37      521.64     87.31 o 
   1   8  -3     2528.13     2979.17    162.49 o 
   2   8  -3     1120.42     1286.93    146.64 o 
   3   8  -3      185.99      205.68    124.82 o 
   4   8  -3     1177.67     1239.98    135.41 o 
   5   8  -3     2593.63     3540.72    361.80 o 
   6   8  -3      167.36      210.19     66.71 o 
   7   8  -3      141.96       83.22     82.98 o 
   8   8  -3     1881.05     2298.82    251.29 o 
   9   8  -3      105.19      104.59    110.40 o 
  10   8  -3      546.87      633.11     68.67 o 
  11   8  -3      525.11      678.28     69.62 o 
  12   8  -3      647.67      872.51    114.64 o 
  13   8  -3      268.18      282.97    123.90 o 
  14   8  -3      274.74      395.83     98.47 o 
  15   8  -3      102.72      120.68     91.14 o 
  16   8  -3     2165.33     2732.88    324.98 o 
  17   8  -3      973.40     1397.54    196.38 o 
  18   8  -3       99.58      171.83    139.20 o 
  19   8  -3      132.54      117.72    177.69 o 
  20   8  -3       58.75       52.44    126.64 o 
  21   8  -3       41.95       19.25     46.86 o 
   1   9  -3      163.62      156.19     29.75 o 
   2   9  -3      309.13      372.95     52.84 o 
   3   9  -3      154.24      153.10     85.14 o 
   4   9  -3       20.29       19.45     12.72 o 
   5   9  -3      636.59      538.93     53.56 o 
   6   9  -3     1102.49     1485.40    128.91 o 
   7   9  -3      206.62      295.13    357.34 o 
   8   9  -3       18.14       48.41     40.68 o 
   9   9  -3      681.11      728.57     96.66 o 
  10   9  -3     1456.63     1576.69    136.60 o 
  11   9  -3      955.24     1015.72    131.87 o 
  12   9  -3     1302.95     1786.68    230.13 o 
  13   9  -3     1710.93     2074.28    233.20 o 
  14   9  -3     1135.82     1595.88    188.01 o 
  15   9  -3       24.70       42.40     32.36 o 
  16   9  -3      285.68      363.19     94.01 o 
  17   9  -3      824.94     1387.22    131.39 o 
   1  10  -3      152.70       78.49     68.75 o 
   2  10  -3      134.38      134.73     81.73 o 
   3  10  -3      905.54      801.70    116.32 o 
   4  10  -3     1257.47     1191.40    127.48 o 
   6  10  -3       44.28       57.74    111.58 o 
   7  10  -3      156.56      136.69    123.58 o 
   8  10  -3      122.34      103.21    132.22 o 
   9  10  -3       46.54       46.31    130.27 o 
  10  10  -3      259.31      263.33     72.25 o 
  11  10  -3      530.97      718.58    123.30 o 
   0   0  -2     7399.84     6748.10    308.52 o 
   2   0  -2    35920.71    33268.54    403.99 o 
   4   0  -2      741.76      832.25     92.06 o 
   6   0  -2     3621.60     3548.11    147.73 o 
   8   0  -2    27812.50    27124.77   1005.34 o 
  10   0  -2     5914.16     5107.78    836.71 o 
  12   0  -2     1780.30     1883.75    220.93 o 
  14   0  -2      781.94     1162.11    203.63 o 
  16   0  -2      256.46      294.29    119.67 o 
  18   0  -2      750.07      581.35    120.53 o 
  20   0  -2     8955.16     9154.47    641.17 o 
  22   0  -2     4582.43     4835.41    288.79 o 
  24   0  -2     7483.13     7409.21    672.55 o 
  28   0  -2     1111.97     1042.16    184.67 o 
  30   0  -2     2483.50     2246.95    226.51 o 
   1   1  -2     5525.76     4681.56    101.92 o 
   2   1  -2      222.03      230.47     18.61 o 
   3   1  -2      429.61      391.07     30.52 o 
   4   1  -2    24436.20    23077.34    480.35 o 
   5   1  -2    37961.80    32597.89    787.27 o 
   6   1  -2      791.85      646.41     54.60 o 
   7   1  -2    13090.05    11976.61    203.20 o 
   8   1  -2     1518.79     1433.58     76.52 o 
   9   1  -2     9142.26     8162.42    160.94 o 
  10   1  -2      135.78      159.00     27.34 o 
  11   1  -2    12205.93    12788.67    262.37 o 
  12   1  -2     1947.71     2148.89    105.08 o 
  13   1  -2     1707.00     1381.45    287.18 o 
  14   1  -2     7214.84     7870.80    272.07 o 
  15   1  -2      720.30      639.69    109.72 o 
  16   1  -2     1227.62     1048.61    155.52 o 
  17   1  -2      410.84      458.09     59.89 o 
  18   1  -2      241.17      231.07     48.98 o 
  19   1  -2      942.94      773.36     67.42 o 
  20   1  -2     5041.01     5164.65    214.95 o 
  21   1  -2      263.15      325.69     53.58 o 
  22   1  -2      392.83      329.88    151.13 o 
  23   1  -2     1016.94      918.75    148.76 o 
  24   1  -2     3445.96     3277.11    321.35 o 
  25   1  -2      704.87      782.74    137.52 o 
  26   1  -2      155.92      211.17    142.26 o 
  27   1  -2      569.51      604.90     75.53 o 
  28   1  -2       61.28       90.95     46.91 o 
  29   1  -2      507.82      497.07     72.31 o 
  31   1  -2      800.03      841.72     57.31 o 
   0   2  -2    17286.76    16508.34    248.57 o 
   1   2  -2    28566.55    24176.38    458.04 o 
   2   2  -2    18009.79    17836.53    368.81 o 
   3   2  -2     4133.87     3882.65    184.46 o 
   4   2  -2      613.19      593.23     44.11 o 
   5   2  -2    74708.21    61016.00    533.35 o 
   6   2  -2    29991.73    28952.89    670.86 o 
   7   2  -2     4391.75     4628.01    341.83 o 
   8   2  -2      495.39      609.69     58.17 o 
   9   2  -2     1465.57     1598.83    111.83 o 
  10   2  -2     3310.64     3496.03    180.10 o 
  11   2  -2     1730.69     2065.85    135.21 o 
  12   2  -2      611.12      613.34     83.84 o 
  13   2  -2     9154.85     8526.95    263.89 o 
  14   2  -2       41.24       36.61     24.69 o 
  15   2  -2      413.04      327.74     41.61 o 
  16   2  -2       46.85       72.86     25.86 o 
  17   2  -2     9721.14     9668.86    310.36 o 
  18   2  -2     5135.75     5200.07    190.38 o 
  19   2  -2     3514.99     3508.80    123.33 o 
  20   2  -2     3980.52     3700.65    177.91 o 
  21   2  -2      856.19      810.03     95.71 o 
  22   2  -2      698.30      641.19     78.29 o 
  23   2  -2      501.33      465.44     97.14 o 
  24   2  -2      836.62      786.92    142.54 o 
  25   2  -2      601.29      707.60    257.34 o 
  26   2  -2       28.09       72.25    125.81 o 
  27   2  -2      175.39      224.76     57.63 o 
  28   2  -2       73.72       65.96     56.86 o 
  29   2  -2      264.21      421.78     65.11 o 
  30   2  -2      585.23      566.92     70.50 o 
  31   2  -2      849.83      799.19     77.27 o 
   0   3  -2     4310.48     3901.07    179.42 o 
   1   3  -2      386.44      340.26     48.01 o 
   2   3  -2      738.67      702.64     64.99 o 
   3   3  -2    66129.39    57420.53    606.18 o 
   4   3  -2     1515.59     1287.46     65.02 o 
   5   3  -2     2357.26     2014.07     97.06 o 
   6   3  -2    12728.77    12196.16    238.08 o 
   7   3  -2     7596.43     7632.75    364.60 o 
   8   3  -2      295.13      288.09     49.46 o 
   9   3  -2     2133.79     2216.04    124.15 o 
  10   3  -2      383.48      351.98     58.65 o 
  11   3  -2     8404.94     8771.48    326.68 o 
  12   3  -2       48.91       67.98     36.57 o 
  13   3  -2      628.33      670.96     68.18 o 
  14   3  -2     3196.81     3181.34     91.36 o 
  15   3  -2     3911.89     3723.69    111.88 o 
  16   3  -2     2987.11     2866.73    106.99 o 
  17   3  -2     1647.65     1434.49    103.72 o 
  18   3  -2      962.17      856.29     58.43 o 
  19   3  -2     5262.88     5322.36    189.23 o 
  20   3  -2       98.88       79.52     31.96 o 
  21   3  -2     1744.99     1415.19    113.63 o 
  22   3  -2      670.78      569.99     94.77 o 
  23   3  -2     2982.63     3110.75    176.16 o 
  24   3  -2     1618.40     1650.85    109.68 o 
  25   3  -2      778.61      741.55     82.68 o 
  26   3  -2     2819.07     2879.20    198.62 o 
  27   3  -2      207.48      181.14     44.48 o 
  28   3  -2      317.07      327.75     55.09 o 
  29   3  -2        4.10        5.30     14.51 o 
  30   3  -2      103.11       55.79     92.61 o 
   0   4  -2     4854.59     5144.41    242.22 o 
   1   4  -2      326.29      296.38     26.30 o 
   2   4  -2     5601.36     5672.61    106.79 o 
   3   4  -2     1167.20     1068.02     60.50 o 
   4   4  -2     4059.22     4461.62    135.86 o 
   5   4  -2    10309.23    10854.89    306.55 o 
   6   4  -2     1534.42     1438.75     86.69 o 
   7   4  -2     2325.43     2495.72    122.70 o 
   8   4  -2    25949.77    30339.85    670.16 o 
   9   4  -2     2327.11     1937.69    113.06 o 
  10   4  -2     1108.00     1040.89     65.00 o 
  11   4  -2     3346.53     3474.59    138.06 o 
  12   4  -2     5528.13     5413.35    239.39 o 
  13   4  -2      790.46      770.07     61.24 o 
  14   4  -2     2466.32     2426.74    110.31 o 
  15   4  -2      515.78      578.39     45.88 o 
  16   4  -2     1062.62      949.58     49.66 o 
  17   4  -2     2806.43     2803.76    152.97 o 
  18   4  -2     2901.47     2694.89    242.43 o 
  19   4  -2     2958.70     2700.72    142.44 o 
  20   4  -2      405.36      398.75    106.06 o 
  21   4  -2      974.50     1040.76    119.63 o 
  22   4  -2      770.56      786.74    106.07 o 
  23   4  -2      538.70      541.58     61.54 o 
  24   4  -2      134.91      172.12    101.85 o 
  25   4  -2     1184.97     1386.71    157.49 o 
  26   4  -2      754.11      653.86     79.07 o 
  27   4  -2      186.59      205.03     49.10 o 
  28   4  -2      210.48      193.03    106.00 o 
   0   5  -2    10738.03    11632.28    377.80 o 
   1   5  -2     5154.41     5627.29    737.27 o 
   2   5  -2      652.49      663.44     67.39 o 
   3   5  -2      483.77      573.80    135.57 o 
   4   5  -2     2004.07     2086.42    139.70 o 
   5   5  -2      643.79      725.77    129.51 o 
   6   5  -2     1016.60      920.30     52.09 o 
   7   5  -2      592.75      584.82     46.46 o 
   8   5  -2        3.78       20.01     17.25 o 
   9   5  -2      635.45      584.86     53.98 o 
  10   5  -2       81.96      104.99     33.02 o 
  11   5  -2     2963.57     2984.13    197.29 o 
  12   5  -2     4098.14     4562.12    204.45 o 
  13   5  -2      376.40      422.33     47.85 o 
  14   5  -2     1565.77     1670.56    178.46 o 
  15   5  -2     1582.21     1650.19    162.03 o 
  16   5  -2      126.66      169.47     52.95 o 
  17   5  -2      890.23      934.24    102.27 o 
  18   5  -2     1861.62     1918.77    146.53 o 
  19   5  -2     3780.60     3742.25    261.39 o 
  20   5  -2      506.60      502.95    103.21 o 
  21   5  -2     3185.58     3585.09    235.16 o 
  22   5  -2      565.07      630.09     79.17 o 
  23   5  -2      909.54      885.26    123.63 o 
  24   5  -2      173.46      148.22     82.00 o 
  25   5  -2      125.14       62.57     85.37 o 
  26   5  -2      383.46      333.45     37.29 o 
   0   6  -2     7169.19     7535.18    256.52 o 
   1   6  -2     2218.55     2100.14    114.95 o 
   2   6  -2     4118.31     4375.77    127.25 o 
   3   6  -2      382.51      404.44     83.75 o 
   4   6  -2     3087.41     3048.40    108.73 o 
   5   6  -2     1324.06     1238.74    101.50 o 
   6   6  -2      260.95      372.37     58.36 o 
   7   6  -2     3466.70     4148.15    832.11 o 
   8   6  -2     1859.44     1931.62    113.59 o 
   9   6  -2     3430.87     3250.53    320.29 o 
  10   6  -2      369.24      362.60     65.23 o 
  11   6  -2       92.49       88.90     41.72 o 
  12   6  -2      830.84      919.65    124.78 o 
  13   6  -2     2737.14     2622.07    341.12 o 
  14   6  -2      838.16      898.55    119.72 o 
  15   6  -2       50.41       65.07     42.53 o 
  16   6  -2     1126.70     1147.95    159.30 o 
  17   6  -2       46.25       91.51     44.22 o 
  18   6  -2      872.39      921.15    166.70 o 
  19   6  -2     1682.75     2490.19    215.35 o 
  20   6  -2      479.00      519.96     97.35 o 
  21   6  -2      947.04     1259.18    220.37 o 
  22   6  -2      291.67      238.22     60.25 o 
  23   6  -2      441.53      469.47     89.26 o 
  24   6  -2       66.35       39.89     23.43 o 
  25   6  -2      600.78      538.37     85.36 o 
   0   7  -2     3358.87     3426.56    165.91 o 
   1   7  -2     6886.19     7235.39    708.81 o 
   2   7  -2     2224.69     2108.90    132.71 o 
   3   7  -2     3959.42     4176.40    179.56 o 
   4   7  -2     1346.12     1605.70    147.49 o 
   5   7  -2     1070.41     1216.92    145.36 o 
   6   7  -2     2435.48     2497.27    163.28 o 
   7   7  -2     4432.67     4545.34    319.40 o 
   8   7  -2     1616.49     1948.32    135.95 o 
   9   7  -2       91.62       72.51     30.89 o 
  10   7  -2     1738.83     2056.53    131.10 o 
  11   7  -2      506.65      532.40    116.70 o 
  12   7  -2     1034.45     1099.50    158.31 o 
  13   7  -2      376.92      389.79    176.07 o 
  14   7  -2       43.84       31.73     17.50 o 
  15   7  -2     1146.02      929.46    123.85 o 
  16   7  -2     1684.35     2108.59    201.40 o 
  17   7  -2      935.38     1124.36    128.90 o 
  18   7  -2     3446.47     4430.57    437.39 o 
  19   7  -2      209.30      300.15    278.95 o 
  20   7  -2      359.01      384.95     89.82 o 
  21   7  -2      379.98      206.42     53.28 o 
  22   7  -2      150.09      133.62     39.89 o 
  23   7  -2     1507.74     1831.87    140.87 o 
   0   8  -2     1517.47     1467.00    294.85 o 
   1   8  -2     3137.18     3270.44    513.97 o 
   2   8  -2      152.53      279.43    131.62 o 
   3   8  -2      940.22     1043.67    160.06 o 
   4   8  -2     1551.47     1870.23    153.00 o 
   5   8  -2      145.29      187.83     85.66 o 
   6   8  -2      213.37      285.30     97.77 o 
   7   8  -2        4.38       11.01     12.60 o 
   8   8  -2      165.14      244.06    116.36 o 
   9   8  -2      116.21      221.85     95.71 o 
  10   8  -2      185.43      321.89     94.79 o 
  11   8  -2      381.54      466.90     55.22 o 
  12   8  -2     2381.05     2688.24    182.57 o 
  13   8  -2       50.80       47.82     35.58 o 
  14   8  -2      562.81      559.67     92.80 o 
  15   8  -2      409.91      331.35    114.65 o 
  16   8  -2       36.13       23.43     43.52 o 
  17   8  -2      256.13      313.54     80.06 o 
  18   8  -2      814.45     1035.19    117.72 o 
  19   8  -2      452.88      663.07    118.83 o 
  20   8  -2       44.35       61.37     77.27 o 
  21   8  -2      926.03     1036.02     94.56 o 
   0   9  -2      311.61      324.70     57.18 o 
   1   9  -2       73.35       75.50     34.85 o 
   2   9  -2     3477.69     3968.54    109.80 o 
   3   9  -2      203.30      274.78    117.22 o 
   4   9  -2     1138.65     1110.89     99.51 o 
   5   9  -2      584.84      580.50     89.82 o 
   6   9  -2      122.32      213.29    101.56 o 
   7   9  -2      460.65      747.31    253.85 o 
   8   9  -2      654.90      799.70    109.99 o 
   9   9  -2       12.78      208.66    151.75 o 
  10   9  -2     1932.30     2207.06    206.14 o 
  11   9  -2      443.55      547.21     78.43 o 
  12   9  -2     1031.19     1312.74    189.13 o 
  13   9  -2      265.20      386.35    112.14 o 
  14   9  -2      387.77      550.93    121.62 o 
  15   9  -2       51.03       70.02     93.45 o 
  16   9  -2      642.26      832.95    104.61 o 
  17   9  -2      510.49      731.69    241.85 o 
   0  10  -2     1299.61     1220.69    117.16 o 
   1  10  -2      738.60      588.86    100.70 o 
   2  10  -2      477.61      450.78     52.16 o 
   3  10  -2      905.82      785.25    116.32 o 
   4  10  -2       58.10       80.06     74.48 o 
   6  10  -2      599.97      491.23     90.94 o 
   7  10  -2      347.42      201.12    114.09 o 
   8  10  -2      329.82      420.66     88.71 o 
   9  10  -2      646.61      615.09    105.16 o 
  10  10  -2      299.41      342.83     76.15 o 
  11  10  -2      142.26      104.05     32.92 o 
   2   0  -1    28141.72    25794.47    427.49 o 
   4   0  -1     3075.54     2802.62    153.98 o 
   6   0  -1      556.56      454.97     89.82 o 
  10   0  -1     1512.67     1743.07    110.33 o 
  12   0  -1    12521.14    13757.92    354.12 o 
  14   0  -1      115.33      139.75     61.93 o 
  16   0  -1     1411.57     1566.03    229.30 o 
  18   0  -1     2600.08     2741.82    193.90 o 
  20   0  -1     2157.04     1889.45    262.49 o 
  22   0  -1    10298.39    11593.19    708.81 o 
  24   0  -1     4336.75     4803.53    453.29 o 
  26   0  -1     4324.26     4221.64    290.11 o 
  28   0  -1     3345.91     3472.38    340.32 o 
   1   1  -1     7547.22     6195.94    155.17 o 
   2   1  -1      112.10      121.85     11.84 o 
   3   1  -1    26561.99    21542.68    239.49 o 
   4   1  -1       91.22       93.17     14.75 o 
   5   1  -1    41916.10    35872.02   1226.73 o 
   6   1  -1     7443.05     7556.31    135.01 o 
   7   1  -1    32356.30    29633.50   1216.78 o 
   8   1  -1     6135.56     5572.99    222.99 o 
   9   1  -1     2002.11     2312.57    302.66 o 
  10   1  -1      446.28      348.39     53.87 o 
  11   1  -1     2530.61     2753.24    239.90 o 
  12   1  -1     1986.93     2053.12    103.59 o 
  13   1  -1     6654.98     7346.72    499.60 o 
  14   1  -1     5360.41     5985.02    305.41 o 
  15   1  -1    13319.62    12769.25    604.49 o 
  16   1  -1     8692.66     8378.95    398.50 o 
  17   1  -1     3267.48     3438.98    107.47 o 
  18   1  -1      268.71      251.33     39.41 o 
  19   1  -1      108.51      100.25     40.96 o 
  20   1  -1     4406.48     4340.40    189.85 o 
  21   1  -1     1251.78     1219.47    117.99 o 
  22   1  -1      125.35       97.75     42.81 o 
  23   1  -1     7876.60     8073.30    333.39 o 
  24   1  -1     2633.99     2587.13    220.74 o 
  25   1  -1     1303.11     1375.95    151.89 o 
  26   1  -1      222.15      242.89     76.75 o 
  27   1  -1      784.00      705.47    163.19 o 
  28   1  -1     1257.30     1779.05    171.95 o 
  29   1  -1      127.67      168.79     83.72 o 
  30   1  -1      233.58      280.94     54.42 o 
  31   1  -1      378.82      363.84     53.37 o 
   1   2  -1    35558.21    26869.25   1407.59 o 
   2   2  -1    31913.91    28077.16    584.54 o 
   3   2  -1    16360.71    15447.07    369.88 o 
   4   2  -1    23432.45    22904.97    370.38 o 
   5   2  -1    47047.85    43203.33    801.43 o 
   6   2  -1     8907.44     9258.14    225.06 o 
   7   2  -1     1799.21     1648.61     64.01 o 
   8   2  -1     2105.29     2124.26    113.60 o 
   9   2  -1     4146.99     4277.97    195.31 o 
  10   2  -1      718.44      788.60     69.85 o 
  11   2  -1     4059.81     4325.72    243.21 o 
  12   2  -1     9812.61    10865.15    398.10 o 
  14   2  -1      737.34      637.12     71.50 o 
  15   2  -1       57.41       64.54     23.26 o 
  16   2  -1     2351.05     2372.98    122.73 o 
  17   2  -1      870.66      885.76     68.98 o 
  18   2  -1     2709.19     2408.39    147.24 o 
  19   2  -1     6998.60     6448.59    186.85 o 
  20   2  -1      687.59      701.97     66.72 o 
  21   2  -1     2508.97     2473.49    106.74 o 
  22   2  -1      495.08      511.12     75.90 o 
  23   2  -1     4504.52     4465.01    380.63 o 
  24   2  -1     2018.21     1906.36    198.45 o 
  25   2  -1     6476.89     7123.76    264.31 o 
  26   2  -1      504.86      463.27     83.27 o 
  27   2  -1      427.22      352.16     68.69 o 
  28   2  -1      479.23      445.76    102.65 o 
  29   2  -1     1259.51     1415.41    111.25 o 
  30   2  -1     1141.80     1187.13     77.45 o 
  31   2  -1      170.72      163.47     58.58 o 
   1   3  -1     1097.87     1011.03     37.47 o 
   2   3  -1     1728.06     1617.86    102.59 o 
   3   3  -1     9031.81     8244.82    146.22 o 
   4   3  -1     3437.02     3308.62     89.07 o 
   5   3  -1     6845.87     7007.88    187.17 o 
   6   3  -1     4969.35     5146.97    184.47 o 
   7   3  -1      761.70      735.55     91.67 o 
   8   3  -1     9850.73    10520.02    241.83 o 
   9   3  -1     6734.58     6590.75    142.81 o 
  10   3  -1     4843.23     5517.53    277.03 o 
  11   3  -1     2704.74     2790.62    279.23 o 
  12   3  -1      241.31      207.00     71.29 o 
  13   3  -1     1167.67     1205.15     94.79 o 
  14   3  -1     1519.17     1624.23     97.76 o 
  15   3  -1       68.47       87.21     27.50 o 
  16   3  -1     8305.82     7357.77    340.38 o 
  17   3  -1     1166.49      989.75     67.87 o 
  18   3  -1      374.46      344.66     47.40 o 
  19   3  -1       25.91       18.02     20.39 o 
  20   3  -1      221.52      216.69     75.10 o 
  21   3  -1      319.27      237.75     57.01 o 
  22   3  -1      614.50      541.02    110.53 o 
  23   3  -1       93.57      104.23     95.15 o 
  24   3  -1      601.22      565.95     53.65 o 
  25   3  -1      491.56      433.80     49.44 o 
  26   3  -1      377.49      306.42     49.49 o 
  27   3  -1     1262.23     1160.58    105.11 o 
  28   3  -1      694.44      577.45    100.42 o 
  29   3  -1       87.25       88.99     51.05 o 
  30   3  -1       49.52       25.94     28.45 o 
   1   4  -1     4357.42     3935.37    119.73 o 
   2   4  -1      879.87      920.33     47.37 o 
   3   4  -1     7565.42     6816.44    154.77 o 
   4   4  -1    13424.21    14464.04    190.40 o 
   5   4  -1     2519.61     2424.40    106.69 o 
   6   4  -1    12182.45    14514.41    310.71 o 
   7   4  -1      922.60      859.06     66.68 o 
   8   4  -1    17941.92    19306.31    615.62 o 
   9   4  -1    11971.81    11683.19    451.51 o 
  10   4  -1      610.26      631.66     59.14 o 
  11   4  -1     3957.08     3345.46    197.25 o 
  12   4  -1     3548.10     3332.77    105.35 o 
  13   4  -1     4009.25     3706.50    159.29 o 
  14   4  -1      503.67      473.83     52.28 o 
  15   4  -1      443.64      365.23     53.19 o 
  16   4  -1      219.58      232.02     60.23 o 
  17   4  -1     7300.91     7613.16    365.94 o 
  18   4  -1      271.40      434.39     91.41 o 
  19   4  -1      120.01      151.85     48.47 o 
  20   4  -1      150.95      132.64    105.92 o 
  21   4  -1      922.67      994.74    174.34 o 
  22   4  -1     1709.29     1780.82    279.23 o 
  23   4  -1     1154.10     1268.41    130.09 o 
  24   4  -1      359.55      254.15     51.43 o 
  25   4  -1       58.69       28.66     39.67 o 
  26   4  -1      427.22      352.08     51.33 o 
  27   4  -1       10.10        1.12     27.06 o 
  28   4  -1      766.64      824.30     86.47 o 
   1   5  -1    12383.94    11791.36    659.30 o 
   2   5  -1      940.54      912.14     81.24 o 
   3   5  -1     3773.79     3961.55    203.97 o 
   4   5  -1     1383.51     1515.40    118.44 o 
   5   5  -1     2423.57     2462.58    310.19 o 
   6   5  -1      215.58      173.49     60.27 o 
   7   5  -1      372.17      293.18     42.53 o 
   8   5  -1     3029.65     2761.09    103.32 o 
   9   5  -1     5699.65     6028.48    778.95 o 
  10   5  -1     1563.73     1583.04     79.91 o 
  11   5  -1     6344.48     6599.75    330.12 o 
  12   5  -1     1026.43     1028.28     91.03 o 
  13   5  -1     2650.11     2700.50    150.43 o 
  14   5  -1      482.62      467.16     84.75 o 
  15   5  -1     1277.33     1409.63    182.16 o 
  16   5  -1     1279.76     1386.52    129.59 o 
  17   5  -1       45.19       40.78     25.93 o 
  18   5  -1     4468.09     4245.82    266.10 o 
  19   5  -1      180.08      156.43     92.27 o 
  20   5  -1     1346.21     1486.96    163.58 o 
  21   5  -1     3401.01     3538.18    227.34 o 
  22   5  -1     2703.18     3008.80    241.57 o 
  23   5  -1     2040.89     2424.36    174.51 o 
  24   5  -1       92.58       52.16     56.91 o 
  25   5  -1     2400.26     2335.63    180.71 o 
  26   5  -1       21.99       12.39     10.99 o 
   1   6  -1     1229.32      846.18    143.65 o 
   2   6  -1     1775.69     1586.30     84.15 o 
   3   6  -1      860.07      863.86     86.59 o 
   4   6  -1     1841.74     1821.80     85.72 o 
   5   6  -1      529.32      565.52    115.07 o 
   6   6  -1     1541.25     1452.40     90.11 o 
   7   6  -1     2314.19     2214.07    168.12 o 
   8   6  -1     8378.14     8798.63    353.88 o 
   9   6  -1      187.02      207.39     49.58 o 
  10   6  -1    13822.77    15989.57    484.40 o 
  11   6  -1     2528.33     2716.53    157.95 o 
  12   6  -1     1903.89     2141.48    181.30 o 
  13   6  -1      372.85      420.85    125.53 o 
  14   6  -1     1248.79     1443.01    271.42 o 
  15   6  -1     3947.56     3911.72    275.42 o 
  16   6  -1     1643.32     1799.33    211.31 o 
  17   6  -1      427.05      397.19     50.92 o 
  18   6  -1       25.83       26.89     17.85 o 
  19   6  -1      984.31     1359.33    589.98 o 
  20   6  -1      299.78      220.93    157.89 o 
  21   6  -1      181.32      226.23    126.92 o 
  22   6  -1      198.46      235.99    177.97 o 
  23   6  -1       96.92       58.58    101.54 o 
  24   6  -1       41.99       41.84     50.49 o 
  25   6  -1        0.73        6.69     18.13 o 
   1   7  -1     2075.08     2853.69    811.89 o 
   2   7  -1     3504.95     3760.92    159.76 o 
   3   7  -1      134.67       95.12     38.53 o 
   4   7  -1     2634.70     2773.11    191.44 o 
   5   7  -1     4612.99     5584.09    276.61 o 
   6   7  -1      165.73      204.35     69.89 o 
   7   7  -1       96.69      130.59     31.93 o 
   8   7  -1     1091.65     1053.52     95.63 o 
   9   7  -1     1338.56     1573.79    159.80 o 
  10   7  -1     2075.30     2113.60    205.17 o 
  11   7  -1     1230.14     1500.27    222.50 o 
  12   7  -1     1538.79     1947.63    242.69 o 
  13   7  -1     1624.78     1949.38    209.37 o 
  14   7  -1     1569.91     1928.93    198.26 o 
  15   7  -1      971.33     1150.39    150.63 o 
  16   7  -1      586.07      809.79    167.65 o 
  17   7  -1     1412.02     1511.84    135.43 o 
  18   7  -1     1480.00     1639.11    215.35 o 
  19   7  -1        7.30       12.55     26.22 o 
  20   7  -1       84.28      106.00    104.89 o 
  21   7  -1      698.20      842.15    146.17 o 
  22   7  -1      433.26      439.63     97.63 o 
  23   7  -1      139.64      131.66     37.10 o 
   1   8  -1     1198.45     1187.21    170.68 o 
   2   8  -1     1472.77     1631.69     92.97 o 
   3   8  -1      733.29      842.99    212.28 o 
   4   8  -1     3822.40     4290.08    229.42 o 
   5   8  -1     2422.46     2919.63    169.40 o 
   6   8  -1      116.47      225.35     48.93 o 
   7   8  -1      665.16      907.71    173.79 o 
   8   8  -1      450.63      547.51     81.34 o 
   9   8  -1      346.03      472.01    105.28 o 
  10   8  -1      203.53      226.50    109.27 o 
  11   8  -1      503.31      568.89     98.47 o 
  12   8  -1     1221.12     1479.34    152.66 o 
  13   8  -1      283.68      295.69    122.43 o 
  14   8  -1     1211.10     1320.25    159.05 o 
  15   8  -1     1373.32     1386.39    373.79 o 
  16   8  -1      237.36      229.02    274.49 o 
  17   8  -1      309.17      380.49     95.96 o 
  18   8  -1      559.38      610.62    140.31 o 
  19   8  -1      136.79       49.37    142.54 o 
  20   8  -1      166.04      166.53     46.58 o 
  21   8  -1      142.72      155.65     39.61 o 
   1   9  -1      364.88      389.37     45.18 o 
   2   9  -1      745.16      769.68     65.18 o 
   3   9  -1      248.07      290.80     37.24 o 
   4   9  -1      248.92      213.64     42.22 o 
   5   9  -1      971.21     1212.88    181.32 o 
   6   9  -1       66.71      135.41     76.65 o 
   7   9  -1      555.24      616.91     79.78 o 
   8   9  -1      361.68      426.74     49.17 o 
   9   9  -1     1071.96     1319.64    158.75 o 
  10   9  -1      521.84      498.57     71.37 o 
  11   9  -1      172.01      288.16    127.76 o 
  12   9  -1      362.13      449.67    102.93 o 
  13   9  -1     1095.01     1434.09    182.71 o 
  14   9  -1      478.41      625.97    120.79 o 
  15   9  -1       82.13       51.61     75.60 o 
  16   9  -1      102.16       57.74    152.03 o 
  17   9  -1      955.76     1424.60    134.45 o 
   1  10  -1      888.83      762.65    106.84 o 
   2  10  -1      732.09      750.66    108.23 o 
   3  10  -1       63.17       36.82     32.36 o 
   4  10  -1      366.49      298.20    155.93 o 
   6  10  -1      697.35      557.34    100.98 o 
   7  10  -1      437.86      426.24     93.73 o 
   8  10  -1       62.80       43.80     90.66 o 
  10  10  -1      153.04      129.15     37.10 o 
  11  10  -1       31.64        6.69     34.31 o 
  12  10  -1      583.81      397.50     77.83 o 
   2   0   0      304.47      234.04     38.22 o 
   4   0   0     7058.10     6248.22    304.06 o 
   6   0   0        4.72        9.76     23.15 o 
   8   0   0    98139.15   100438.16    798.64 o 
  10   0   0     1565.78     1404.24    178.53 o 
  12   0   0     6148.28     6006.92    302.66 o 
  14   0   0       34.01       46.31     61.93 o 
  16   0   0       40.96       39.99     24.78 o 
  18   0   0     1901.90     1571.28    250.06 o 
  20   0   0      901.82      810.63    310.47 o 
  22   0   0     7707.25     7753.71    509.64 o 
  24   0   0    10883.27    10860.67    367.66 o 
  26   0   0     2156.27     2322.82    197.78 o 
   0   1   0        9.23        9.84      5.95 o 
   1   1   0     6089.61     5012.41    106.10 o 
   2   1   0    25685.59    22083.77    607.21 o 
   3   1   0    61339.60    43985.50    769.35 o 
   4   1   0      137.86      148.92     14.77 o 
   5   1   0    27936.47    21423.17    607.55 o 
   6   1   0     6698.68     7103.42    210.96 o 
   7   1   0       22.64       35.15     46.34 o 
   8   1   0      251.00      186.11     28.98 o 
   9   1   0    12137.75    11880.71    610.17 o 
  10   1   0     9811.70     8927.94    489.74 o 
  11   1   0      588.93      591.11     69.02 o 
  12   1   0     1187.57     1233.92    119.73 o 
  14   1   0        1.84       28.20     33.80 o 
  16   1   0     1862.72     1716.33    158.30 o 
  17   1   0      829.28      632.57    107.12 o 
  18   1   0      980.43     1167.84     59.78 o 
  19   1   0     1324.47     1273.74    102.16 o 
  20   1   0     3520.69     3440.11    281.90 o 
  21   1   0      463.93      402.88     62.07 o 
  22   1   0       21.69       21.86     15.22 o 
  23   1   0      402.68      338.02     99.99 o 
  24   1   0      325.04      702.30    127.90 o 
  25   1   0       58.91       70.40     41.59 o 
  26   1   0      127.38      137.20     86.08 o 
  27   1   0     1484.12     1516.00    178.13 o 
  28   1   0     2787.66     2822.14    322.19 o 
  29   1   0       56.66       56.62     36.86 o 
  30   1   0       24.73       13.26     16.20 o 
  31   1   0      370.77      455.25     87.03 o 
   0   2   0    27828.44    25889.66    531.85 o 
   1   2   0    38339.46    30678.73    583.76 o 
   2   2   0      122.86      111.30     13.43 o 
   3   2   0    23030.50    20249.96    525.07 o 
   4   2   0    19900.67    19502.78    579.65 o 
   5   2   0      486.49      708.90     89.72 o 
   6   2   0       46.57      337.62     57.92 o 
   7   2   0       66.85       95.27     21.10 o 
   8   2   0      112.47      177.46     30.77 o 
   9   2   0    22792.47    23043.64    395.05 o 
  10   2   0        5.51       93.11     62.78 o 
  11   2   0       65.12      353.12    194.29 o 
  12   2   0    10443.55    11283.70    304.26 o 
  13   2   0     4734.20     4675.23    257.43 o 
  14   2   0       16.20       66.01     78.82 o 
  15   2   0      153.96      187.65     59.26 o 
  16   2   0     1269.51     1344.58    104.39 o 
  17   2   0    13626.61    13836.60    474.85 o 
  18   2   0      535.54      730.03     72.02 o 
  19   2   0     1223.36     1165.46    159.84 o 
  20   2   0     5546.96     5497.50    209.04 o 
  21   2   0      628.38      585.00     74.72 o 
  22   2   0      242.40      207.75     84.22 o 
  23   2   0      472.43      423.23    135.29 o 
  24   2   0      263.09      295.36     90.17 o 
  25   2   0     3652.52     3878.84    139.50 o 
  26   2   0      588.41      547.73    155.24 o 
  27   2   0       23.43       57.44     38.46 o 
  28   2   0      786.70      658.04    120.51 o 
  29   2   0     1428.19     1640.43    123.61 o 
  30   2   0      117.56      156.87     33.33 o 
  31   2   0       10.84        3.63     16.18 o 
   0   3   0      259.95      294.72     35.63 o 
   1   3   0     2926.22     2553.75     64.63 o 
   2   3   0     1659.00     1951.60     53.60 o 
   3   3   0       90.06      150.13     39.40 o 
   4   3   0        0.44      460.21     59.51 o 
   5   3   0     5006.72     4328.05    183.84 o 
   6   3   0    73322.29    73831.00    772.14 o 
   7   3   0     3901.57     3663.73    140.48 o 
   8   3   0      267.14      251.63     30.08 o 
   9   3   0     5307.91     5162.83    277.52 o 
  10   3   0     5990.72     6871.08    608.95 o 
  11   3   0    32111.34    36179.93    876.24 o 
  12   3   0        0.72       10.25     24.14 o 
  13   3   0        6.14       14.39     14.43 o 
  14   3   0     1206.53     1036.25     48.51 o 
  15   3   0     1274.25     1146.26     72.11 o 
  16   3   0     1506.55     1279.29     83.06 o 
  17   3   0      145.34      116.76     29.61 o 
  18   3   0      131.74      216.97     84.20 o 
  19   3   0     8526.38     8553.70    281.12 o 
  20   3   0      349.01      294.05     47.89 o 
  21   3   0      155.50      133.98     48.88 o 
  22   3   0        6.87       10.57     14.66 o 
  23   3   0     2050.43     2124.43    221.46 o 
  24   3   0      945.78      903.41     98.94 o 
  25   3   0      227.88      185.40     67.10 o 
  26   3   0     4540.31     5238.53    201.81 o 
  27   3   0     3863.85     3956.36    415.36 o 
  28   3   0      644.36      692.36    122.18 o 
  29   3   0      133.09      145.33    116.04 o 
  30   3   0       56.92       37.38     75.32 o 
   0   4   0     1625.24     1724.03    105.05 o 
   1   4   0     5380.93     5361.18    154.71 o 
   2   4   0        9.12       22.17      9.28 o 
   3   4   0    12861.21    12536.09    187.32 o 
   4   4   0    54528.47    59502.96   1096.60 o 
   5   4   0      262.23      267.61     30.38 o 
   6   4   0     1741.72     1794.26    115.31 o 
   7   4   0       65.48       31.52     19.23 o 
   8   4   0    13644.59    15000.20    550.24 o 
   9   4   0    12894.72    13194.32    713.79 o 
  10   4   0     1853.82     1327.27    204.46 o 
  11   4   0      478.57      393.18     61.97 o 
  12   4   0     6098.63     5754.05    217.11 o 
  13   4   0     1013.27      870.49     82.79 o 
  14   4   0      483.36      412.46     61.04 o 
  15   4   0     1240.49     1109.26     94.04 o 
  16   4   0     4622.02     4720.82    204.26 o 
  17   4   0      189.87      238.93     56.47 o 
  18   4   0     1747.06     1842.70    149.48 o 
  19   4   0     1321.20     1212.75    127.53 o 
  20   4   0     3213.39     3439.56    179.12 o 
  21   4   0       72.43      112.28     61.67 o 
  22   4   0      987.38      808.76    130.09 o 
  23   4   0       37.97       70.98     61.53 o 
  24   4   0     1435.33     1487.85    144.22 o 
  25   4   0      126.42       74.98     57.06 o 
  26   4   0      272.37      209.97     33.36 o 
  27   4   0        0.24        4.79     15.89 o 
  28   4   0      687.67      571.29     98.47 o 
   0   5   0     5851.03     6045.14    426.79 o 
   1   5   0       12.59      317.33    354.95 o 
   2   5   0     1383.94     1219.67    100.96 o 
   3   5   0     1727.21     1974.53    134.69 o 
   4   5   0      116.46      185.48     94.18 o 
   5   5   0      371.69      360.40     92.89 o 
   6   5   0    10362.17    10261.59    269.09 o 
   7   5   0     1281.32     1077.59     91.92 o 
   8   5   0     2252.70     2034.29    207.66 o 
   9   5   0     7268.79     7246.78    295.72 o 
  10   5   0     2920.14     3099.49    139.02 o 
  11   5   0       72.31       65.83     99.03 o 
  12   5   0      495.93      525.46    104.46 o 
  13   5   0     3493.78     3092.64    281.94 o 
  14   5   0       16.72       12.67     45.91 o 
  15   5   0        0.55        9.99     20.32 o 
  16   5   0     1430.14     1269.85    155.69 o 
  17   5   0      536.27      502.17     89.32 o 
  18   5   0       89.73       73.45     47.41 o 
  19   5   0     1569.87     1637.44    179.55 o 
  20   5   0      627.45      545.83    108.94 o 
  21   5   0      606.54      523.49     75.08 o 
  22   5   0       44.02       72.51     56.32 o 
  23   5   0      897.27      872.18     99.00 o 
  24   5   0      976.50      742.45     81.46 o 
  25   5   0        3.63       14.68     23.56 o 
  26   5   0       83.35       49.10     95.40 o 
   0   6   0     4090.21     3681.39    106.88 o 
   1   6   0     4274.45     3893.47    274.86 o 
   2   6   0       82.75      165.59     35.53 o 
   3   6   0     1250.08     1355.70    105.90 o 
   4   6   0      203.73      245.13     58.65 o 
   5   6   0       71.74      116.80     40.96 o 
   6   6   0       23.38       38.18     17.58 o 
   7   6   0     3773.78     3722.03    728.57 o 
   8   6   0     1397.16     1627.36    120.21 o 
   9   6   0      231.89      356.30     58.51 o 
  10   6   0     1203.54     1069.37    172.86 o 
  11   6   0     1596.89     1666.73    170.11 o 
  12   6   0     3872.44     3979.80    323.09 o 
  13   6   0     1788.52     1925.35    131.27 o 
  14   6   0       17.05       34.02     36.60 o 
  15   6   0     1620.11     1677.73     97.89 o 
  16   6   0     2614.53     2882.48    258.87 o 
  17   6   0      351.66      321.88     80.34 o 
  18   6   0      107.16      115.76     90.10 o 
  19   6   0      177.67      229.30    227.62 o 
  20   6   0     2883.62     3558.30    261.93 o 
  21   6   0     1074.88     1282.06    235.16 o 
  22   6   0      301.27      291.22    161.79 o 
  23   6   0        1.61       15.90     33.47 o 
  24   6   0      164.29      190.80     48.82 o 
  25   6   0      629.01      775.76    120.51 o 
   0   7   0        3.69       15.35     14.54 o 
   1   7   0     8683.00     9569.40    715.51 o 
   2   7   0      976.66      939.47     66.76 o 
   3   7   0      570.18      555.93     46.69 o 
   4   7   0      168.10      387.19    116.40 o 
   5   7   0     3601.69     3375.86    340.88 o 
   6   7   0     1930.74     1961.60    130.13 o 
   7   7   0     5125.41     5523.59    253.80 o 
   8   7   0       44.47       41.02     38.73 o 
   9   7   0        3.37       14.34     30.93 o 
  10   7   0      180.86      186.61    128.03 o 
  11   7   0     4313.35     4907.37    251.58 o 
  13   7   0     2484.04     2819.91    346.46 o 
  14   7   0      945.48      838.25    176.30 o 
  15   7   0     1368.50     1468.14    145.37 o 
  16   7   0      637.00      465.57    105.16 o 
  17   7   0     1061.18     1343.15    253.01 o 
  18   7   0      139.55      188.01    174.07 o 
  19   7   0      164.37      263.89    250.78 o 
  20   7   0      175.16      218.14    164.86 o 
  21   7   0       17.54       42.96     74.20 o 
  22   7   0      738.32      872.56    134.73 o 
  23   7   0     1170.53     1468.12    126.09 o 
   0   8   0     5645.90     5721.37    323.05 o 
   1   8   0     1601.61     1528.78    218.97 o 
   2   8   0       42.67       57.10     21.97 o 
   3   8   0      509.17      469.10     76.68 o 
   4   8   0     2150.48     2401.74    209.21 o 
   5   8   0     1116.05     1019.84    194.15 o 
   6   8   0      983.16     1326.41    110.46 o 
   7   8   0     2203.76     2745.43    323.30 o 
   8   8   0       14.38       62.61     35.34 o 
   9   8   0        7.79       11.89     17.28 o 
  10   8   0      353.85      305.17     93.73 o 
  11   8   0      586.43      722.28     74.10 o 
  12   8   0     1753.37     1782.22    220.65 o 
  13   8   0      121.33      169.25     35.68 o 
  14   8   0      301.18      304.76     51.12 o 
  15   8   0      115.48       72.25     77.83 o 
  16   8   0       72.46      177.69    149.24 o 
  17   8   0      444.27      536.98    122.18 o 
  18   8   0       78.27       89.82    277.28 o 
  19   8   0      279.91      292.06     66.39 o 
  20   8   0       62.44       37.94    114.93 o 
  21   8   0       58.89      104.61     33.75 o 
   0   9   0       36.26       13.11     25.94 o 
   1   9   0     1113.52      940.69    101.19 o 
   2   9   0       69.63       80.21     38.61 o 
   3   9   0        0.11        9.95     10.58 o 
   4   9   0       21.74       39.93     31.20 o 
   5   9   0      825.84     1230.17    182.71 o 
   6   9   0      394.52      403.18     49.87 o 
   7   9   0      981.43     1129.44    138.03 o 
   8   9   0       11.68       38.04     26.16 o 
   9   9   0       76.39      106.14     51.42 o 
  10   9   0     5013.55     6026.45    273.93 o 
  11   9   0       39.28       23.43     38.22 o 
  12   9   0        6.04       39.89     44.91 o 
  14   9   0       88.41      190.24    134.18 o 
  15   9   0      716.37      706.02    134.73 o 
  16   9   0       26.59       23.43     46.58 o 
   2  10   0      393.51      384.12     77.83 o 
   3  10   0       99.49       58.30     51.33 o 
   4  10   0      256.60      176.85     79.22 o 
   5  10   0       18.07        9.48     30.13 o 
   6  10   0      539.60      415.92     82.01 o 
   7  10   0       17.18        7.53     29.01 o 
   8  10   0       61.32       34.87     82.01 o 
   9  10   0      147.33       64.16    145.61 o 
  10  10   0       70.21       18.97    101.54 o 
  11  10   0      438.77      294.85     70.85 o 
   4   0   1     3047.31     2479.03    138.36 o 
   6   0   1      421.62      326.93     64.72 o 
   8   0   1    14762.87    11190.67    314.10 o 
  14   0   1      148.42      174.65    128.65 o 
  16   0   1     1362.49     1314.89    121.01 o 
  18   0   1     2609.53     2527.97    251.92 o 
  20   0   1     1990.16     1898.27    177.78 o 
  22   0   1     9843.25    10444.15    819.42 o 
  24   0   1     3812.85     4333.50    413.13 o 
  26   0   1     4099.77     3886.06    228.74 o 
  30   0   1      522.39      680.92    117.72 o 
   1   1   1     7416.33     5611.23    108.53 o 
   2   1   1       44.65       61.60     11.00 o 
   3   1   1    27272.44    20544.70    219.08 o 
   4   1   1      123.15      115.12     12.98 o 
   5   1   1    42879.52    36285.46    923.19 o 
   6   1   1     7311.66     7342.76    264.01 o 
   7   1   1    32191.76    28734.33    416.06 o 
   8   1   1     6053.04     5358.19    178.22 o 
   9   1   1     1876.05     2466.45    164.58 o 
  10   1   1      513.78      432.59     45.86 o 
  11   1   1     2678.27     2707.61    168.45 o 
  12   1   1     2016.16     2028.43    120.20 o 
  13   1   1     7009.84     6163.92   1135.33 o 
  14   1   1     5295.79     5664.92    402.11 o 
  15   1   1    13182.57    13345.48    371.60 o 
  16   1   1     8548.97     8784.73    243.51 o 
  17   1   1     2916.86     3137.96    112.19 o 
  18   1   1      348.48      333.99     96.41 o 
  19   1   1       72.70       75.43     28.46 o 
  20   1   1     4447.20     4537.66    173.62 o 
  21   1   1     1216.65     1182.54    120.90 o 
  22   1   1      217.39      182.75     67.37 o 
  23   1   1     7929.45     8364.50    339.44 o 
  24   1   1     2769.32     2416.44    118.75 o 
  25   1   1     1283.55     1260.87    108.40 o 
  26   1   1      266.32      258.87    126.36 o 
  27   1   1      760.80      723.19    130.13 o 
  28   1   1     1313.12     1720.56    153.03 o 
  29   1   1      120.85      192.12    109.15 o 
  30   1   1      207.76      256.63    231.81 o 
  31   1   1      379.36      351.76     74.48 o 
   1   2   1    36608.29    28069.00   1344.41 o 
   2   2   1    32106.72    28596.89    356.97 o 
   3   2   1    17277.27    15845.85    180.89 o 
   4   2   1    23865.70    22126.17    650.14 o 
   5   2   1    48157.08    43326.95   1175.44 o 
   6   2   1     8634.63     8769.63    109.38 o 
   7   2   1     1884.07     1831.97     93.59 o 
   8   2   1     2021.86     2121.20    102.32 o 
   9   2   1     3980.97     4272.89    186.55 o 
  10   2   1      544.53      589.12     69.57 o 
  11   2   1     3618.78     3373.21    201.35 o 
  12   2   1     9846.48    11109.90    260.75 o 
  13   2   1     2888.19     3251.24    232.74 o 
  14   2   1      719.14      613.25     81.81 o 
  15   2   1       51.87       60.66     25.63 o 
  16   2   1     2276.53     2344.55    108.13 o 
  17   2   1      833.38      815.08    116.80 o 
  18   2   1     2669.65     2577.59    130.74 o 
  19   2   1     6810.25     6683.80    512.85 o 
  20   2   1      629.19      720.36     56.87 o 
  21   2   1     2496.04     2657.89    114.86 o 
  22   2   1      511.69      458.21    120.83 o 
  23   2   1     4585.15     4705.28    236.81 o 
  24   2   1     1994.13     2018.74    184.32 o 
  25   2   1     6442.73     6864.04    199.24 o 
  26   2   1      541.45      425.53     72.42 o 
  27   2   1      430.26      398.79     55.98 o 
  28   2   1      420.88      382.91     77.00 o 
  29   2   1     1262.13     1404.59    110.35 o 
  30   2   1     1122.06     1110.52    124.83 o 
  31   2   1      165.66      167.37     39.61 o 
   1   3   1     1064.07      908.07     32.20 o 
   2   3   1     1643.88     1609.24     54.47 o 
   3   3   1     8848.18     8193.20    251.08 o 
   4   3   1     3789.32     3839.50    110.83 o 
   5   3   1     7372.29     7400.23    368.81 o 
   6   3   1     4839.70     4926.12    158.52 o 
   7   3   1      816.09      638.16     36.46 o 
   8   3   1     9756.87    10486.40    323.27 o 
   9   3   1     6501.77     6602.22    696.82 o 
  10   3   1     4784.29     5435.31    255.04 o 
  11   3   1     2662.44     2687.80    137.22 o 
  12   3   1      273.63      236.12     54.46 o 
  13   3   1     1126.51     1149.14     98.30 o 
  14   3   1     1415.44     1409.34     84.89 o 
  15   3   1       68.73       77.05     23.37 o 
  16   3   1     8026.05     6860.49    600.93 o 
  17   3   1     1038.30      837.97     74.02 o 
  18   3   1      389.57      382.20     65.25 o 
  19   3   1       14.66       24.16     17.27 o 
  20   3   1      310.56      278.49     49.02 o 
  21   3   1      393.21      335.59     80.24 o 
  22   3   1      656.36      649.82    121.34 o 
  23   3   1       83.52      122.21     38.40 o 
  24   3   1      558.76      540.62     82.15 o 
  25   3   1      411.71      414.00     53.38 o 
  26   3   1      351.07      394.64     67.79 o 
  27   3   1     1239.25     1102.06    110.17 o 
  28   3   1      678.46      738.10    122.46 o 
  29   3   1       79.45       93.73     79.50 o 
  30   3   1       66.67       20.08     60.81 o 
   1   4   1     4198.87     3759.88    147.77 o 
   2   4   1      918.15      981.22     56.26 o 
   3   4   1     7294.00     6958.82    133.37 o 
   4   4   1    13493.41    14784.73    441.56 o 
   5   4   1     2314.28     2396.65    117.42 o 
   6   4   1    12251.23    14128.79    316.29 o 
   7   4   1      767.67      738.08     88.93 o 
   8   4   1    17639.84    19398.21    459.07 o 
   9   4   1    12190.88    12780.93    289.64 o 
  10   4   1      579.31      585.12     69.73 o 
  11   4   1     3861.23     3225.58    150.88 o 
  12   4   1     3599.10     3461.65    167.53 o 
  13   4   1     3809.16     3568.40    102.67 o 
  14   4   1      443.13      404.23     50.46 o 
  15   4   1      456.26      433.01     65.56 o 
  16   4   1      220.20      241.01     94.74 o 
  17   4   1     7419.13     8288.04    316.77 o 
  18   4   1      279.38      445.39     53.19 o 
  19   4   1      134.94      158.26     80.21 o 
  20   4   1      195.15      190.29    105.80 o 
  21   4   1      952.44      947.35    135.70 o 
  22   4   1     1726.11     2063.96    323.58 o 
  23   4   1     1087.19     1256.55    131.56 o 
  24   4   1      327.80      289.52     48.85 o 
  25   4   1       52.41       21.38     32.31 o 
  26   4   1      413.84      375.28     52.20 o 
  27   4   1       11.29        6.01      9.78 o 
  28   4   1      742.47      668.37    103.21 o 
   1   5   1    12505.98    12737.81    405.10 o 
   2   5   1      882.73      865.60     79.80 o 
   3   5   1     4053.47     3975.11    148.52 o 
   4   5   1     1452.50     1646.38    120.07 o 
   5   5   1     2417.68     2581.44    223.38 o 
   6   5   1      251.13      187.28     52.10 o 
   7   5   1      249.50      230.48     41.67 o 
   8   5   1     3152.77     3262.65    188.18 o 
   9   5   1     6076.50     6185.62    508.48 o 
  10   5   1     1466.62     1510.62    106.32 o 
  11   5   1     6588.17     6396.65    322.59 o 
  12   5   1     1045.84     1012.59    183.55 o 
  13   5   1     2557.22     2836.50    128.37 o 
  14   5   1      414.90      411.53    104.52 o 
  15   5   1     1244.28     1168.94    150.53 o 
  16   5   1     1326.28     1427.15    178.65 o 
  17   5   1       63.59       59.86     46.98 o 
  18   5   1     4322.92     4390.68    371.42 o 
  19   5   1      257.36      289.17     90.76 o 
  20   5   1     1293.39     1578.32    173.53 o 
  21   5   1     3288.49     3255.35    182.43 o 
  22   5   1     2624.35     2962.00    163.33 o 
  23   5   1     2109.90     2150.03    158.86 o 
  24   5   1       79.89       40.63     43.94 o 
  25   5   1     2348.76     2781.70    312.42 o 
  26   5   1       33.42       19.25     23.15 o 
   1   6   1     1236.68     1230.51    111.65 o 
   2   6   1     1677.84     1683.18    102.35 o 
   3   6   1      873.75      953.29    101.05 o 
   4   6   1     1825.71     1858.28     83.83 o 
   5   6   1      561.47      495.25     57.91 o 
   6   6   1     1549.14     1505.57    121.59 o 
   7   6   1     2248.85     2226.35    159.94 o 
   8   6   1     8138.19     8606.17    274.71 o 
   9   6   1      227.97      199.22     88.42 o 
  10   6   1    13920.47    15684.28    476.49 o 
  11   6   1     2602.21     2952.20    237.69 o 
  12   6   1     1808.12     2140.54    266.42 o 
  13   6   1      415.52      386.61     92.33 o 
  14   6   1     1133.63     1133.61    141.29 o 
  15   6   1     3735.11     3781.11    281.12 o 
  16   6   1     1573.77     1717.76    200.20 o 
  17   6   1      462.61      462.10     53.98 o 
  18   6   1       14.33       79.50     79.22 o 
  20   6   1      300.33      333.90    222.88 o 
  21   6   1      171.45      248.27    229.58 o 
  22   6   1      259.65      325.81     83.13 o 
  23   6   1       89.01       71.97     83.69 o 
  24   6   1       44.25       36.54     54.67 o 
  25   6   1        0.20        3.35     21.76 o 
   1   7   1     2045.67     2301.21    167.43 o 
   2   7   1     3562.32     3995.92    164.26 o 
   3   7   1      108.05       83.67     36.02 o 
   4   7   1     2697.49     3045.89    177.93 o 
   5   7   1     4513.09     4665.30    252.34 o 
   6   7   1      271.28      331.91     90.98 o 
   7   7   1      109.00       86.64     42.98 o 
   8   7   1     1118.99     1076.31    120.38 o 
   9   7   1     1226.59     1567.52    184.64 o 
  10   7   1     2117.21     2294.60    151.02 o 
  11   7   1     1322.01     1711.04    209.85 o 
  12   7   1     1442.79     2023.79    299.87 o 
  13   7   1     1623.28     1850.56    301.55 o 
  14   7   1     1499.09     1971.90    308.24 o 
  15   7   1     1082.29      977.67    143.80 o 
  17   7   1     1453.98     1667.85    192.20 o 
  18   7   1     1460.13     1728.10    224.56 o 
  19   7   1        2.39       10.04     33.75 o 
  20   7   1       68.26       76.71     97.91 o 
  22   7   1      411.05      505.18    117.44 o 
  23   7   1      158.88      121.06     36.54 o 
   1   8   1     1067.85      908.69    118.38 o 
   2   8   1     1404.46     1321.97    114.30 o 
   3   8   1      608.45      641.87    164.86 o 
   4   8   1     3696.11     3766.40    217.37 o 
   5   8   1     2603.70     2155.73    300.43 o 
   6   8   1      128.82      230.41     52.72 o 
   7   8   1      588.33      705.19    145.89 o 
   8   8   1      424.46      459.19     91.50 o 
   9   8   1      403.93      471.30     57.49 o 
  10   8   1      222.44      251.89    241.85 o 
  11   8   1      513.65      631.40     75.46 o 
  12   8   1     1163.24     1272.57    238.78 o 
  13   8   1      314.08      328.57     59.91 o 
  14   8   1     1136.59     1389.17    253.57 o 
  16   8   1      230.12      200.01    225.67 o 
  17   8   1      316.51      410.89    101.82 o 
  18   8   1      513.46      601.14    136.96 o 
  19   8   1      135.76       97.91    109.35 o 
  20   8   1      163.47      166.81     49.93 o 
  21   8   1      134.40      132.22     37.38 o 
   1   9   1      346.38      274.21     37.25 o 
   2   9   1      743.77      711.05    112.14 o 
   3   9   1      224.81      252.61     71.49 o 
   4   9   1      267.60      259.42     52.58 o 
   5   9   1     1035.84     1128.63    151.05 o 
   6   9   1       83.04      113.66     60.55 o 
   7   9   1      592.17      559.31    108.37 o 
   8   9   1      397.76      491.51    333.63 o 
  10   9   1      525.00      446.32     98.47 o 
  11   9   1      184.84      208.38    200.57 o 
  12   9   1      407.37      430.42    179.92 o 
  14   9   1      445.50      600.58    126.92 o 
  15   9   1       83.19       66.11     63.88 o 
  16   9   1       92.65       57.18    118.83 o 
  17   9   1     1043.70     1157.65    118.55 o 
   3  10   1       44.57       25.66     27.90 o 
   4  10   1      373.80      229.30    171.55 o 
   7  10   1      467.00      356.50     77.55 o 
   8  10   1       65.98       34.31     44.91 o 
   9  10   1      137.27       32.36     78.11 o 
  10  10   1      167.08       32.64    115.76 o 
  11  10   1       45.03        5.86     26.78 o 
   0   0   2     7436.24     7252.16    330.84 o 
   2   0   2    36139.81    32312.81    544.79 o 
   4   0   2      726.90      825.97    127.20 o 
  12   0   2     1583.32     1381.08    164.86 o 
  14   0   2      658.22      982.37    146.31 o 
  18   0   2      708.54      566.55    165.14 o 
  20   0   2     9465.50     9047.87    619.55 o 
  22   0   2     4935.98     4976.01    289.12 o 
  24   0   2     7757.34     8632.97    338.93 o 
  26   0   2       85.61       60.81    103.49 o 
  28   0   2     1239.89     1229.06    232.64 o 
  30   0   2     2479.23     1859.21    200.29 o 
   1   1   2     5596.46     4394.67    108.28 o 
   2   1   2      153.68      163.34     14.08 o 
   3   1   2      415.77      360.44     28.07 o 
   4   1   2    24014.41    23348.63    692.12 o 
   5   1   2    38219.23    32816.25    417.93 o 
   6   1   2      936.95      831.11     98.97 o 
   7   1   2    12647.55    10725.59    361.80 o 
   8   1   2     1534.05     1368.79     60.81 o 
   9   1   2     8965.30     7506.22    460.27 o 
  10   1   2      101.70      122.41     24.94 o 
  11   1   2    12403.80    12130.47    435.40 o 
  12   1   2     2179.31     2270.45     88.58 o 
  13   1   2     1854.24     1426.55    180.48 o 
  14   1   2     7187.06     8413.43    565.99 o 
  15   1   2      666.97      593.19     85.92 o 
  16   1   2     1311.34     1100.81     60.98 o 
  17   1   2      491.57      529.13     45.78 o 
  18   1   2      216.19      220.64     54.33 o 
  19   1   2     1056.78      970.28     88.56 o 
  20   1   2     4936.15     5035.53    187.79 o 
  21   1   2      287.19      355.80     84.04 o 
  22   1   2      288.34      258.27    116.11 o 
  23   1   2     1028.68      928.74    113.62 o 
  24   1   2     3313.38     3507.75    200.54 o 
  25   1   2      675.74      775.88     78.83 o 
  26   1   2      127.74      152.31    118.83 o 
  27   1   2      553.52      648.18     94.50 o 
  28   1   2       49.12       97.35     85.08 o 
  29   1   2      488.49      470.21     80.86 o 
  30   1   2      688.73      502.95     95.12 o 
  31   1   2      787.42      781.06     79.22 o 
   0   2   2    17080.79    16188.39    455.81 o 
   1   2   2    27078.91    22670.38    620.19 o 
   2   2   2    17975.07    17717.73    230.05 o 
   3   2   2     3649.18     3580.36     79.43 o 
   4   2   2      498.77      488.84     34.53 o 
   5   2   2    74927.50    61852.02    445.21 o 
   6   2   2    29659.70    29097.02    544.04 o 
   7   2   2     4148.59     4322.69    109.12 o 
   8   2   2      544.19      649.67     60.08 o 
   9   2   2     1371.56     1483.02    160.32 o 
  10   2   2     3386.54     3600.19    153.34 o 
  11   2   2     1841.05     2170.34    258.11 o 
  12   2   2      492.53      519.60     82.71 o 
  13   2   2     9478.83     8868.95    260.60 o 
  14   2   2       57.50       53.87     46.17 o 
  15   2   2      394.88      304.44     53.22 o 
  16   2   2       35.80       70.07     26.59 o 
  17   2   2     9472.13     9979.10    305.14 o 
  18   2   2     5213.37     5564.04    207.82 o 
  19   2   2     3276.26     3355.72    142.85 o 
  20   2   2     3752.14     3879.55    180.15 o 
  21   2   2      893.25      857.54     92.64 o 
  22   2   2      689.29      648.54    154.21 o 
  23   2   2      510.12      657.62    214.38 o 
  24   2   2      885.45      761.59    128.23 o 
  25   2   2      563.77      592.81     65.85 o 
  27   2   2      202.56      226.98     35.38 o 
  28   2   2       56.83       67.34     49.56 o 
  29   2   2      255.34      393.60    159.84 o 
  30   2   2      597.19      552.88     96.24 o 
   0   3   2     4562.44     4072.36    130.18 o 
   1   3   2      241.08      234.13     29.11 o 
   2   3   2      493.41      435.49     32.62 o 
   3   3   2    65649.12    58981.75    519.55 o 
   4   3   2     1581.35     1430.00     57.17 o 
   5   3   2     2324.94     2051.41    111.02 o 
   6   3   2    12627.77    12104.33    286.53 o 
   7   3   2     7796.07     7299.88    130.27 o 
   8   3   2      314.17      283.50     41.48 o 
   9   3   2     2019.78     2195.31     95.91 o 
  10   3   2      466.93      402.22     50.28 o 
  11   3   2     8377.21     8811.34    295.61 o 
  12   3   2       76.09       84.20     69.65 o 
  13   3   2      569.10      552.22     61.72 o 
  14   3   2     3220.09     3206.41    113.75 o 
  15   3   2     3934.31     3688.13    213.14 o 
  16   3   2     3098.77     2899.67    234.33 o 
  17   3   2     1659.88     1600.70    128.85 o 
  18   3   2     1006.69      975.04     59.37 o 
  19   3   2     5174.93     5680.20    218.46 o 
  20   3   2       96.65      102.11     39.85 o 
  21   3   2     1698.12     1583.07    164.69 o 
  22   3   2      756.57      671.90    129.35 o 
  23   3   2     2975.01     2988.88    187.14 o 
  24   3   2     1465.75     1575.85    128.56 o 
  25   3   2      751.55      735.53     81.98 o 
  26   3   2     2837.98     2654.40    459.87 o 
  27   3   2      241.79      238.90     38.50 o 
  28   3   2      365.70      359.01     78.94 o 
  29   3   2        2.80        5.86     14.23 o 
  30   3   2      116.31       96.52     26.50 o 
   0   4   2     4487.64     4560.43    244.97 o 
   1   4   2      314.36      319.42     39.03 o 
   2   4   2     5328.72     5339.35    154.48 o 
   3   4   2     1084.94      855.79     53.50 o 
   4   4   2     4102.89     4539.50    153.42 o 
   5   4   2    10369.38    10925.29    572.85 o 
   6   4   2     1525.09     1531.09    100.12 o 
   7   4   2     2510.31     2677.01    175.07 o 
   8   4   2    25764.59    30286.45    579.55 o 
   9   4   2     2318.82     2123.86    115.96 o 
  10   4   2      973.65      922.31    107.40 o 
  11   4   2     3481.57     3038.09    163.92 o 
  12   4   2     5503.10     5395.03    209.41 o 
  13   4   2      829.14      684.49     69.18 o 
  14   4   2     2467.13     2407.75    132.82 o 
  15   4   2      495.92      482.02     68.67 o 
  16   4   2      930.71      906.11     68.50 o 
  17   4   2     2867.49     2974.98    165.27 o 
  18   4   2     2941.35     2909.12    206.98 o 
  19   4   2     2798.14     2909.56    165.47 o 
  20   4   2      379.54      375.17     78.97 o 
  21   4   2      974.65     1075.01    132.70 o 
  22   4   2      763.33      798.08    152.86 o 
  23   4   2      513.75      587.68     70.62 o 
  24   4   2      129.30      184.21     53.37 o 
  25   4   2     1160.82     1440.70    141.32 o 
  26   4   2      747.78      579.85     84.31 o 
  27   4   2      191.95      182.66     36.69 o 
  28   4   2      187.59      111.40     45.75 o 
   0   5   2    10387.98    11608.46    386.00 o 
   1   5   2     5156.31     5833.41    290.03 o 
   2   5   2      717.84      777.45     77.09 o 
   3   5   2      435.91      496.60     57.60 o 
   4   5   2     1890.73     1966.83    139.23 o 
   5   5   2      614.12      635.49     84.35 o 
   6   5   2      998.20      921.06     54.91 o 
   7   5   2      466.08      434.72    108.78 o 
   8   5   2        6.15       17.71     14.07 o 
   9   5   2      612.53      729.64    142.64 o 
  10   5   2       74.90       95.86     43.44 o 
  11   5   2     3119.81     2679.04    292.90 o 
  12   5   2     3972.03     4174.56    202.72 o 
  14   5   2     1567.11     1784.93    243.94 o 
  15   5   2     1601.79     1499.21    205.94 o 
  16   5   2      131.64      159.79     83.12 o 
  17   5   2      928.43      867.73     65.60 o 
  18   5   2     1816.30     2177.53    349.11 o 
  19   5   2     3712.69     4945.52    503.78 o 
  20   5   2      588.59      510.16     61.90 o 
  21   5   2     3194.91     3629.73    583.29 o 
  22   5   2      565.34      653.21    150.91 o 
  23   5   2      952.13      862.32    123.16 o 
  24   5   2      158.81      186.62    186.62 o 
  25   5   2       85.56       62.76    102.37 o 
  26   5   2      423.33      500.72     97.07 o 
  27   5   2      528.86      550.65     87.03 o 
   0   6   2     7280.67     7348.44    229.75 o 
   1   6   2     2325.64     2346.79    110.49 o 
   2   6   2     4108.30     4177.62    199.08 o 
   3   6   2      396.85      303.76     72.96 o 
   4   6   2     3127.10     3117.44    141.67 o 
   5   6   2     1279.04     1274.07    112.65 o 
   6   6   2      354.01      490.92     79.48 o 
   7   6   2     3387.07     3482.75    177.87 o 
   8   6   2     1813.41     1947.71    129.76 o 
   9   6   2     3453.53     3877.99    187.00 o 
  10   6   2      425.74      369.93     71.11 o 
  11   6   2      122.13      126.14     95.79 o 
  12   6   2      869.60      879.56    171.28 o 
  13   6   2     2642.25     2792.93    202.80 o 
  14   6   2      894.35      882.25    132.82 o 
  15   6   2       68.04      101.75    156.22 o 
  16   6   2      933.69      947.02    126.75 o 
  17   6   2       54.21       90.38     76.43 o 
  18   6   2      811.54      849.13    289.83 o 
  19   6   2     1757.72     2198.41    218.70 o 
  20   6   2      475.00      610.62    137.52 o 
  21   6   2      923.49     1273.69    234.88 o 
  22   6   2      331.27      288.71     78.11 o 
  23   6   2      438.58      460.27    131.39 o 
  24   6   2       70.35       35.71    119.67 o 
  25   6   2      597.18      684.82    111.58 o 
   0   7   2     3278.59     3222.89    157.30 o 
   1   7   2     6964.20     7047.27    468.64 o 
   2   7   2     2156.38     2160.60    151.38 o 
   3   7   2     3869.08     3898.14    207.01 o 
   4   7   2     1357.32     1630.57    154.01 o 
   5   7   2     1112.26     1098.79    111.92 o 
   6   7   2     2382.51     2473.40    178.68 o 
   7   7   2     4487.45     4264.49    216.05 o 
   8   7   2     1516.09     1920.11    196.28 o 
   9   7   2      107.16       87.48     46.67 o 
  10   7   2     1760.76     2001.24    133.83 o 
  11   7   2      494.56      531.93    146.99 o 
  12   7   2     1083.60     1104.08    169.10 o 
  13   7   2      481.13      491.77    100.81 o 
  14   7   2       59.49       54.12     45.79 o 
  15   7   2     1099.62     1125.30    104.33 o 
  16   7   2     1661.74     2426.59    224.28 o 
  17   7   2      813.58     1111.06    215.07 o 
  18   7   2     3482.82     4669.08    467.80 o 
  19   7   2      182.22      249.38    181.32 o 
  20   7   2      354.10      425.12    107.67 o 
  21   7   2      374.11      425.96    253.29 o 
  22   7   2      171.91      188.01    166.53 o 
  23   7   2     1548.47     1938.99    155.38 o 
   0   8   2     1532.03     1286.93    173.74 o 
   1   8   2     2878.98     2420.62    234.53 o 
   2   8   2      204.50      278.15     81.33 o 
   3   8   2      990.54     1232.40    222.32 o 
   4   8   2     1538.12     1432.97    273.65 o 
   5   8   2      119.22      157.89    127.20 o 
   6   8   2      214.42      314.56     57.51 o 
   7   8   2        7.32        4.83     19.29 o 
   8   8   2      162.52      198.70     76.60 o 
   9   8   2      108.82      182.68     63.48 o 
  10   8   2      173.44      245.86     51.59 o 
  11   8   2      372.13      388.86    247.15 o 
  12   8   2     2414.03     2724.23    170.77 o 
  13   8   2       53.03       33.47     61.93 o 
  14   8   2      558.57      584.68    134.18 o 
  15   8   2      426.65      540.33    150.35 o 
  16   8   2       30.18       11.16     93.73 o 
  17   8   2      278.37      355.94     89.82 o 
  18   8   2      899.94     1210.65    161.23 o 
  19   8   2      467.45      627.64    120.51 o 
  20   8   2       52.32       58.86    142.26 o 
  21   8   2      918.98     1173.27    110.74 o 
   0   9   2      282.01      226.79     40.17 o 
   1   9   2       62.35       41.01     51.05 o 
   2   9   2     3521.77     3430.26    186.62 o 
   3   9   2      240.88      242.41     53.00 o 
   4   9   2     1159.13      887.34    145.89 o 
   6   9   2      109.43      118.28    130.27 o 
   8   9   2      706.25      706.58    144.78 o 
   9   9   2        9.13       24.27     47.70 o 
  10   9   2     1878.49     1761.02    213.40 o 
  12   9   2     1108.48     1090.98    125.53 o 
  13   9   2      248.02      417.59    112.70 o 
  14   9   2      380.26      413.96    141.71 o 
  15   9   2       84.79       44.91     99.59 o 
  16   9   2      675.90      691.52    126.36 o 
  17   9   2      567.11      738.66    127.48 o 
   4  10   2       66.20       44.91     47.98 o 
   5  10   2      476.03      241.29     41.84 o 
   6  10   2      635.26      440.46     86.47 o 
   7  10   2      335.06      143.94    109.35 o 
   8  10   2      328.36      302.38     71.97 o 
   9  10   2      579.04      410.06     85.36 o 
  10  10   2      304.19      188.85     42.40 o 
   2   0   3       47.99      115.66     41.15 o 
   4   0   3    27642.44    25179.76    461.66 o 
   6   0   3       20.36       23.43     19.81 o 
   8   0   3     9278.12     9780.57    267.79 o 
  10   0   3      113.21      146.73    111.86 o 
  12   0   3     3295.55     2742.64    226.51 o 
  14   0   3     4528.67     6160.35    421.77 o 
  16   0   3     4476.15     4852.35    322.19 o 
  18   0   3      865.52      977.19    119.57 o 
  20   0   3     2012.59     1732.28    173.74 o 
  22   0   3    16186.54    16774.47    587.33 o 
  24   0   3     4335.25     4658.69    307.01 o 
  26   0   3       29.44       59.97     47.98 o 
  28   0   3      450.09      389.14    166.81 o 
  30   0   3     2383.05     2510.28    239.90 o 
   1   1   3      291.28      293.72     29.51 o 
   2   1   3      408.11      373.52     31.35 o 
   3   1   3    14634.26    11355.10    315.07 o 
   4   1   3    25790.79    23540.83    261.84 o 
   5   1   3     4974.53     4127.21    125.16 o 
   6   1   3     2910.49     2455.80     98.36 o 
   7   1   3     8938.65     7714.56    623.04 o 
   8   1   3       71.18       36.61     25.05 o 
   9   1   3     9607.77     8495.01    653.02 o 
  10   1   3     7361.85     7396.67    278.06 o 
  11   1   3     1181.84     1046.37     81.26 o 
  12   1   3     8721.25     9227.32    276.96 o 
  13   1   3     4252.10     4252.59    439.49 o 
  14   1   3     5505.63     4831.61    980.79 o 
  15   1   3     6519.47     6403.85    231.76 o 
  16   1   3      349.10      313.29     40.43 o 
  17   1   3     1353.70     1282.33     87.34 o 
  18   1   3      401.88      398.28     59.45 o 
  19   1   3     4259.52     4575.52    190.14 o 
  20   1   3     3561.10     3671.75    168.98 o 
  21   1   3     2160.56     2353.29    163.06 o 
  22   1   3     4056.28     4121.80    215.78 o 
  23   1   3        6.32       23.56     19.59 o 
  24   1   3      487.45      502.64     66.91 o 
  25   1   3      566.21      568.47     63.38 o 
  26   1   3       37.58       32.77     27.94 o 
  27   1   3       96.74      137.33     84.98 o 
  28   1   3      665.20      840.30    108.35 o 
  29   1   3       19.11       27.90     26.98 o 
  30   1   3      271.31      353.52     60.81 o 
  31   1   3        9.52        5.02     13.11 o 
   1   2   3    14696.71    12705.60    234.05 o 
   2   2   3    20332.23    18964.66    329.43 o 
   3   2   3     9347.49     8301.18    249.90 o 
   4   2   3    17993.35    17398.75    325.21 o 
   5   2   3     7058.30     6073.68    157.65 o 
   6   2   3     7669.62     7377.83    232.16 o 
   7   2   3    18290.87    17926.47    259.05 o 
   8   2   3      155.11      153.13     16.19 o 
   9   2   3     5595.52     5616.05    159.43 o 
  10   2   3     2856.38     3091.04    151.36 o 
  11   2   3     7002.54     7788.34    193.46 o 
  12   2   3     1668.69     1788.46    125.68 o 
  13   2   3      877.50      716.37     84.69 o 
  14   2   3     1028.06     1107.81    135.58 o 
  15   2   3      607.16      546.18     47.23 o 
  16   2   3     2046.61     2035.73    130.94 o 
  17   2   3     6161.63     6282.61    210.44 o 
  18   2   3     5907.98     5881.14    264.89 o 
  19   2   3      706.18      866.66     64.91 o 
  20   2   3     5786.77     6219.27    263.88 o 
  21   2   3     3871.95     4234.39    160.03 o 
  22   2   3     7826.32     9180.35    517.58 o 
  23   2   3     2516.45     2680.35    251.33 o 
  24   2   3      656.93      897.91    129.01 o 
  25   2   3      877.89      914.68     91.57 o 
  26   2   3      959.07      851.03     99.06 o 
  27   2   3      196.94      270.70     76.82 o 
  28   2   3     1119.73     1164.90    157.05 o 
  29   2   3      316.63      316.05    142.54 o 
  30   2   3      181.44      189.13    126.64 o 
   1   3   3     1936.38     1744.02     67.51 o 
   2   3   3    21848.14    23309.33    263.43 o 
   3   3   3    34502.42    31275.17    615.10 o 
   4   3   3    36679.01    34663.33   1299.19 o 
   5   3   3    11199.71     9805.06    244.56 o 
   6   3   3     3008.36     3140.84     96.70 o 
   7   3   3     3343.78     3076.66    139.80 o 
   8   3   3      911.53      913.74     51.08 o 
   9   3   3     4074.34     4809.20    282.37 o 
  10   3   3     3023.94     3421.53    184.69 o 
  11   3   3     5808.57     5854.34    237.51 o 
  12   3   3       32.08       27.91     37.68 o 
  13   3   3      880.36      788.55     80.99 o 
  14   3   3     1131.36     1052.63     68.72 o 
  15   3   3     1534.52     1269.40     73.04 o 
  16   3   3     1201.93     1228.93    102.07 o 
  17   3   3      292.57      235.36    205.40 o 
  18   3   3      431.40      437.15     90.97 o 
  19   3   3     3273.88     3427.02    159.88 o 
  20   3   3     1047.82     1088.89    131.08 o 
  21   3   3      181.44      191.94     79.47 o 
  22   3   3       83.74       71.60     37.42 o 
  23   3   3      255.84      340.66    133.96 o 
  24   3   3     1953.05     2093.46    103.12 o 
  25   3   3      556.45      635.72     61.22 o 
  26   3   3      853.25      812.03    124.41 o 
  27   3   3        0.90       11.37     24.35 o 
  28   3   3       55.04       28.40     24.31 o 
  29   3   3       84.19       64.16    106.00 o 
   1   4   3        4.55       29.08     18.49 o 
   2   4   3     6783.49     7549.20    155.28 o 
   3   4   3      255.42      300.71     63.33 o 
   4   4   3     2507.42     2834.79    125.39 o 
   5   4   3     8681.98     9310.70    463.06 o 
   6   4   3    12503.25    13070.88    316.54 o 
   7   4   3     3679.77     4025.32    385.23 o 
   8   4   3     3798.46     4651.90    257.31 o 
   9   4   3     2232.00     2056.34    182.93 o 
  10   4   3     1938.34     1783.44    138.79 o 
  11   4   3      741.54      531.77     98.38 o 
  12   4   3      163.65      175.53     70.44 o 
  14   4   3      745.98      664.32     69.34 o 
  15   4   3      701.72      654.34     69.83 o 
  16   4   3     1227.02     1226.71    123.05 o 
  17   4   3     3076.57     3173.98    173.31 o 
  18   4   3     4937.70     5306.61    280.72 o 
  19   4   3      877.89      917.64    118.54 o 
  20   4   3      455.01      356.45     77.78 o 
  21   4   3      927.75     1002.18    126.47 o 
  22   4   3      822.28     1053.60    159.56 o 
  23   4   3      555.19      628.39     91.89 o 
  24   4   3      119.86      125.99     98.70 o 
  25   4   3       28.74       20.86     26.02 o 
  26   4   3       77.64       53.73     42.89 o 
  27   4   3      289.59      342.83     53.53 o 
  28   4   3       71.16       45.38     16.21 o 
   1   5   3     4298.42     4524.26    287.60 o 
   2   5   3     2857.45     2861.24    139.62 o 
   3   5   3     2548.69     2439.28    125.88 o 
   4   5   3    14862.13    15767.18    338.83 o 
   5   5   3     3635.02     3408.38    137.10 o 
   6   5   3      138.53      144.26     43.65 o 
   7   5   3     1047.49      878.92     98.84 o 
   8   5   3     1421.85     1451.57     99.12 o 
   9   5   3     2891.61     2604.56    211.44 o 
  10   5   3       49.76       50.48     26.70 o 
  11   5   3       72.03       54.43     37.47 o 
  12   5   3      216.97      239.17     68.77 o 
  13   5   3     3674.59     3608.79    193.87 o 
  14   5   3     1494.16     1368.97    127.28 o 
  15   5   3      546.12      517.53    133.10 o 
  16   5   3      305.00      271.71     74.13 o 
  17   5   3     1163.38     1419.62    201.73 o 
  18   5   3      790.89      992.51    181.60 o 
  19   5   3      507.87      840.20    355.38 o 
  20   5   3     1063.61     1253.88    245.20 o 
  21   5   3     2166.66     2672.35    276.44 o 
  22   5   3      887.80     1444.96    185.78 o 
  23   5   3      499.01      558.74    145.61 o 
  24   5   3      155.88      133.06    156.21 o 
  25   5   3       33.18       51.05     85.08 o 
  26   5   3      167.61      168.77     43.24 o 
  27   5   3       46.89       14.51     37.10 o 
   1   6   3     1284.99     1049.79    108.29 o 
   2   6   3     4975.15     4935.10    151.89 o 
   3   6   3     1457.67     1368.78    161.02 o 
   4   6   3     1285.93     1379.78     77.20 o 
   5   6   3     2358.06     2139.99    174.99 o 
   6   6   3     2353.82     2310.88    130.88 o 
   7   6   3     5855.93     5761.27    255.14 o 
   8   6   3     1718.26     1866.66    142.42 o 
   9   6   3     3571.04     3476.75    260.81 o 
  10   6   3      307.92      298.09     84.35 o 
  11   6   3      436.83      598.60    119.06 o 
  12   6   3      728.27      699.96    133.70 o 
  13   6   3     1090.46     1022.63    243.25 o 
  14   6   3     3469.15     3427.59    256.24 o 
  15   6   3      736.59     1027.44    258.13 o 
  16   6   3      765.73      659.72    203.91 o 
  18   6   3      296.61      398.90    305.17 o 
  19   6   3       37.29       65.00     52.44 o 
  20   6   3      162.72      236.83    288.44 o 
  21   6   3      521.18      569.90    131.66 o 
  23   6   3      334.25      529.17    115.76 o 
  24   6   3      381.80      383.56     97.63 o 
  25   6   3      156.94      200.29     49.10 o 
   1   7   3     4856.74     4715.52    214.92 o 
   2   7   3      358.20      393.00     88.38 o 
   3   7   3      170.67      201.19     51.12 o 
   4   7   3     1108.91     1072.13    132.85 o 
   5   7   3      170.44      114.25     79.61 o 
   6   7   3      122.47      122.75     97.51 o 
   7   7   3      393.53      328.23    102.57 o 
   8   7   3      899.77      944.24    195.54 o 
   9   7   3      143.66      126.30     66.16 o 
  10   7   3      789.83      807.00    129.60 o 
  11   7   3     1754.59     2011.18    166.68 o 
  12   7   3       95.68      181.45    102.23 o 
  13   7   3      467.39      390.50     96.45 o 
  14   7   3      263.43      442.47     69.47 o 
  15   7   3     1926.31     2479.03    261.66 o 
  16   7   3      216.64      498.21    365.43 o 
  17   7   3      268.33      347.85    112.14 o 
  18   7   3       41.10       66.39     66.67 o 
  19   7   3     1651.87     2056.98    254.96 o 
  20   7   3      303.19      299.87     80.62 o 
  21   7   3      337.06      439.07    118.55 o 
  22   7   3      537.24      629.87    119.11 o 
  23   7   3      783.93      950.11    119.95 o 
  24   7   3       36.34       12.55     19.53 o 
   2   8   3     1118.12      854.98    224.83 o 
   3   8   3      110.58      132.78     96.52 o 
   4   8   3     1278.07     1312.11    184.01 o 
   6   8   3      164.83      215.83    131.79 o
[truncated: 208,902 more chars]
